# Supplementary material for: Molecular and immunological features of TREM1 and its emergence as a prognostic indicator in glioma
Source: Front Immunol. 2024 Feb 2;15:1324010. doi: 10.3389/fimmu.2024.1324010 (PMC10869492; doi:10.3389/fimmu.2024.1324010)
Supplement: Supplementary file 1 [file DataSheet_1.xlsx]

## Sheet: Amplification peak
Finding peaks on chromosome 1	Amplification peak at chr1:204425322-204478430(20331:20338)	q-value = 4.9159e-35 & residual q-value = 4.9159e-35
	Amplification peak at chr1:156411150-156421654(14729:14731)	q-value = 0.0069832 & residual q-value = 0.0069832
	Amplification peak at chr1:244566868-244622250(25315:25321)	q-value = 0.11019 & residual q-value = 0.11019
Finding peaks on chromosome 2	Amplification peak at chr2:16162461-16162461(27434:27434)	q-value = 3.2379e-06 & residual q-value = 3.2379e-06
Finding peaks on chromosome 3	Amplification peak at chr3:181143630-181290583(71641:71656)	q-value = 7.3999e-07 & residual q-value = 7.3999e-07
Finding peaks on chromosome 4	Amplification peak at chr4:55011769-55093975(79357:79366)	q-value = 1.1624e-52 & residual q-value = 1.0586e-45
	Amplification peak at chr4:52794744-52794795(78972:78973)	q-value = 6.9107e-12 & residual q-value = 0.011981
	Amplification peak at chr4:1792018-1804276(73606:73610)	q-value = 0.066472 & residual q-value = 0.066472
	Amplification peak at chr4:60667765-60701256(80256:80260)	q-value = 0.0048082 & residual q-value = 0.23601
	Amplification peak at chr4:56626096-56699850(79682:79696)	q-value = 2.5623e-14 & residual q-value = 0.1009
	Amplification peak at chr4:53749423-53773610(79116:79119)	q-value = 3.2438e-15 & residual q-value = 0.0473
Finding peaks on chromosome 6	Amplification peak at chr6:107192823-107193513(126726:126727)	q-value = 0.052336 & residual q-value = 0.052336
Finding peaks on chromosome 7	Amplification peak at chr7:54993064-55014732(141064:141067)	q-value = 3.5395e-201 & residual q-value = 1.0319e-95
	Amplification peak at chr7:55245364-55260535(141192:141194)	q-value = 6.5412e-199 & residual q-value = 1.5076e-77
	Amplification peak at chr7:92240982-92290278(144830:144840)	q-value = 0.00028792 & residual q-value = 0.00063965
	Amplification peak at chr7:130569180-130713701(149157:149172)	q-value = 0.00047583 & residual q-value = 0.000845
	Amplification peak at chr7:116434621-116480276(147573:147578)	q-value = 0.0074933 & residual q-value = 0.014912
	Amplification peak at chr7:33002635-33033842(138029:138038)	q-value = 0.025534 & residual q-value = 0.091995
	Amplification peak at chr7:52769752-52772822(140590:140591)	q-value = 3.3806e-06 & residual q-value = 0.03806
	Amplification peak at chr7:75499130-75591429(142815:142827)	q-value = 0.03702 & residual q-value = 0.085453
	Amplification peak at chr7:56140618-56140618(141438:141438)	q-value = 2.3989e-24 & residual q-value = 0.031924
	Amplification peak at chr7:28900014-29158712(137554:137586)	q-value = 0.044938 & residual q-value = 0.17128
Finding peaks on chromosome 8	Amplification peak at chr8:130405281-130789767(166334:166398)	q-value = 2.9273e-08 & residual q-value = 1.3895e-05
	Amplification peak at chr8:113422429-113478623(164307:164313)	q-value = 2.6633e-06 & residual q-value = 0.028094
Finding peaks on chromosome 9	Amplification peak at chr9:140466816-140573824(181867:181881)	q-value = 0.074534 & residual q-value = 0.074534
	Amplification peak at chr9:14532721-14572531(169446:169450)	q-value = 0.10674 & residual q-value = 0.10674
Finding peaks on chromosome 10	Amplification peak at chr10:4813154-4813154(182462:182462)	q-value = 0.024737 & residual q-value = 0.024737
Finding peaks on chromosome 11	Amplification peak at chr11:121293038-121310564(211980:211982)	q-value = 0.00057471 & residual q-value = 0.00057471
Finding peaks on chromosome 12	Amplification peak at chr12:58133256-58145711(220041:220043)	q-value = 1.5738e-86 & residual q-value = 2.6347e-82
	Amplification peak at chr12:4385305-4413914(213896:213907)	q-value = 1.1843e-18 & residual q-value = 1.1843e-18
	Amplification peak at chr12:69177405-69250548(221771:221782)	q-value = 4.8608e-19 & residual q-value = 6.1023e-18
	Amplification peak at chr12:58573895-58584148(220163:220165)	q-value = 2.114e-23 & residual q-value = 0.00026043
	Amplification peak at chr12:72029285-72037430(222185:222188)	q-value = 0.009887 & residual q-value = 0.023469
	Amplification peak at chr12:21695459-21764783(216064:216073)	q-value = 0.035801 & residual q-value = 0.035801
	Amplification peak at chr12:67868705-67905760(221542:221550)	q-value = 0.0014703 & residual q-value = 0.027866
	Amplification peak at chr12:123372759-123372759(228338:228338)	q-value = 0.16309 & residual q-value = 0.16309
	Amplification peak at chr12:63321134-63541475(220908:220936)	q-value = 0.055587 & residual q-value = 0.16309
	Amplification peak at chr12:65209498-65258960(221142:221151)	q-value = 0.076726 & residual q-value = 0.21137
	Amplification peak at chr12:68507113-68522312(221642:221644)	q-value = 0.017894 & residual q-value = 0.22321
Finding peaks on chromosome 13	Amplification peak at chr13:110367556-110431751(239989:239999)	q-value = 0.00017184 & residual q-value = 0.00017184
Finding peaks on chromosome 17	Amplification peak at chr17:73750859-73812171(275486:275494)	q-value = 0.0032643 & residual q-value = 0.0032643
Finding peaks on chromosome 19	Amplification peak at chr19:803086-803086(284779:284779)	q-value = 0.00053324 & residual q-value = 0.00053324

## Sheet: Deletion peak 
Finding peaks on chromosome 1	Deletion peak at genes: ERRFI1	q-value = 2.5503e-21 & residual q-value = 7.7779e-18
	Deletion peak at genes: CDKN2C	q-value = 5.9234e-14 & residual q-value = 5.9234e-14
	Deletion peak at genes: CNST	q-value = 0.0023346 & residual q-value = 0.083077
	Deletion peak at genes: HHIPL2	q-value = 0.03232 & residual q-value = 0.16157
	Deletion peak at genes: LOC100133612	q-value = 3.8979e-09 & residual q-value = 0.043734
	Deletion peak at genes: RGS7	q-value = 0.0093133 & residual q-value = 0.17917
Finding peaks on chromosome 2	Deletion peak at genes: ANO7	q-value = 4.5321e-20 & residual q-value = 4.5321e-20
	Deletion peak at genes: LRP1B	q-value = 0.014201 & residual q-value = 0.014077
Finding peaks on chromosome 3	Deletion peak at genes: XXYLT1	q-value = 2.052e-08 & residual q-value = 2.052e-08
	Deletion peak at genes: PLXNB1	q-value = 0.027707 & residual q-value = 0.028172
	Deletion peak at genes: LSAMP	q-value = 0.15888 & residual q-value = 0.15618
Finding peaks on chromosome 4	Deletion peak at genes: LINC00290	q-value = 1.7346e-19 & residual q-value = 2.8235e-10
	Deletion peak at genes: hsa-mir-1269	q-value = 0.1522 & residual q-value = 0.15265
	Deletion peak at genes: NR3C2	q-value = 2.2931e-07 & residual q-value = 0.0063234
	Deletion peak at genes: FAT1	q-value = 2.2766e-14 & residual q-value = 0.00061755
Finding peaks on chromosome 5	Deletion peak at genes: NUDCD2	q-value = 4.0075e-05 & residual q-value = 4.0075e-05
	Deletion peak at genes: C5orf38	q-value = 0.0037117 & residual q-value = 0.0037524
Finding peaks on chromosome 6	Deletion peak at genes: QKI	q-value = 5.7367e-10 & residual q-value = 2.4008e-08
	Deletion peak at genes: DUSP22	q-value = 0.00081001 & residual q-value = 0.00081001
	Deletion peak at genes: hsa-mir-3144	q-value = 0.11041 & residual q-value = 0.11189
	Deletion peak at genes: C6orf208	q-value = 0.00036293 & residual q-value = 0.14748
Finding peaks on chromosome 7	Deletion peak at genes: FAM20C	q-value = 0.058304 & residual q-value = 0.05786
Finding peaks on chromosome 8	Deletion peak at genes: GSDMD	q-value = 0.002161 & residual q-value = 0.0020877
Finding peaks on chromosome 9	Deletion peak at genes: CDKN2A	q-value = 4.3756e-273 & residual q-value = 5.6899e-228
	Deletion peak at genes: PTPRD	q-value = 7.2642e-10 & residual q-value = 8.0245e-08
	Deletion peak at genes: TUSC1	q-value = 1.3324e-59 & residual q-value = 0.0005172
	Deletion peak at genes: ANKRD20A1	q-value = 0.0055611 & residual q-value = 0.0055583
	Deletion peak at genes: C9orf66	q-value = 2.3144e-08 & residual q-value = 0.00033236
	Deletion peak at genes: LINGO2	q-value = 6.5553e-23 & residual q-value = 0.0047975
	Deletion peak at genes: FLJ35282	q-value = 1.8763e-120 & residual q-value = 4.3043e-06
	Deletion peak at genes: IFNA17	q-value = 7.1924e-103 & residual q-value = 0.028172
	Deletion peak at genes: ELAVL2	q-value = 1.824e-82 & residual q-value = 0.19103
Finding peaks on chromosome 10	Deletion peak at genes: CYP2E1	q-value = 2.6906e-20 & residual q-value = 2.6906e-20
	Deletion peak at genes: PTEN	q-value = 6.1428e-17 & residual q-value = 3.4967e-14
	Deletion peak at genes: TUBB8	q-value = 0.079451 & residual q-value = 0.078353
	Deletion peak at genes: RNLS	q-value = 1.0609e-07 & residual q-value = 0.018116
Finding peaks on chromosome 11	Deletion peak at genes: ANO9	q-value = 4e-11 & residual q-value = 4e-11
	Deletion peak at genes: B3GAT1	q-value = 0.21091 & residual q-value = 0.20687
Finding peaks on chromosome 12	Deletion peak at genes: PRICKLE1	q-value = 0.0013129 & residual q-value = 0.0013024
	Deletion peak at genes: CDKN1B	q-value = 0.0036333 & residual q-value = 0.0035579
Finding peaks on chromosome 13	Deletion peak at genes: SPRYD7	q-value = 2.0512e-08 & residual q-value = 0.00010333
	Deletion peak at genes: CDC16	q-value = 0.014809 & residual q-value = 0.018116
	Deletion peak at genes: ANKRD20A9P	q-value = 0.00027507 & residual q-value = 0.0040703
	Deletion peak at genes: NDFIP2	q-value = 0.057187 & residual q-value = 0.22457
	Deletion peak at genes: MIR3169	q-value = 2.6941e-05 & residual q-value = 0.10884
Finding peaks on chromosome 14	Deletion peak at genes: FCF1	q-value = 0.00061755 & residual q-value = 0.00061755
	Deletion peak at genes: NPAS3	q-value = 0.0016675 & residual q-value = 0.0017097
Finding peaks on chromosome 15	Deletion peak at genes: C15orf53	q-value = 0.00025994 & residual q-value = 0.0097326
	Deletion peak at genes: TCF12	q-value = 0.0035579 & residual q-value = 0.11919
Finding peaks on chromosome 16	Deletion peak at genes: BANP	q-value = 0.096615 & residual q-value = 0.095296
Finding peaks on chromosome 17	Deletion peak at genes: EVI2A	q-value = 0.12532 & residual q-value = 0.12233
Finding peaks on chromosome 18	Deletion peak at genes: ATP9B	q-value = 0.10955 & residual q-value = 0.11189
Finding peaks on chromosome 19	Deletion peak at genes: ZNF274	q-value = 1.4989e-10 & residual q-value = 1.4301e-10
Finding peaks on chromosome 22	Deletion peak at genes: LOC339685	q-value = 2.2558e-06 & residual q-value = 2.2545e-06
