# Supplementary material for: Molecular and immunological features of TREM1 and its emergence as a prognostic indicator in glioma
Source: Front Immunol. 2024 Feb 2;15:1324010. doi: 10.3389/fimmu.2024.1324010 (PMC10869492; doi:10.3389/fimmu.2024.1324010)
Supplement: Supplementary file 2 [file DataSheet_2.xlsx]

## Sheet: cor_data_sig in TCGA
	symbol	correlation	pvalue
1	A2LD1	0.533708	1.6e-50
2	A2M	0.593755	5.67e-65
3	AAGAB	0.549626	4.52e-54
4	AARS	-0.604438	7.14e-68
5	AATK	-0.554598	3.22e-55
6	ABAT	-0.608008	7.24e-69
7	ABCA3	-0.550979	2.21e-54
8	ABCC3	0.763382	1.02e-128
9	ABCC8	-0.619384	4.05e-72
10	ABHD15	0.594516	3.55e-65
11	ABI2	-0.613457	2.08e-70
12	ABI3	0.622129	6.34e-73
13	ABLIM1	-0.592992	9.04e-65
14	ACAA2	0.548231	9.42e-54
15	ACACA	-0.635567	5.54e-77
16	ACADSB	-0.602907	1.89e-67
17	ACAP1	0.603651	1.18e-67
18	ACBD5	-0.596305	1.18e-65
19	ACBD7	-0.54617	2.77e-53
20	ACCN2	-0.599345	1.78e-66
22	ACOT9	0.575586	2.77e-60
23	ACPP	0.661766	1.67e-85
24	ACSL6	-0.584135	1.88e-62
25	ACTA2	0.585173	1.01e-62
26	ACTB	0.717204	1.03e-106
27	ACTG1	0.54048	5.21e-52
28	ACTG2	0.602506	2.43e-67
29	ACTL6A	0.561721	6.75e-57
30	ACTL6B	-0.539719	7.69e-52
31	ACTN1	0.712359	1.17e-104
32	ACTR3	0.737177	1.17e-115
33	ACVR2B	-0.674765	4.64e-90
34	ADAM12	0.685345	6.05e-94
35	ADAM29	-0.536988	3.07e-51
37	ADAM9	0.646287	2.28e-80
38	ADAMDEC1	0.516628	6.39e-47
40	ADAMTS1	0.572058	2.09e-59
41	ADAMTSL4	0.672212	3.8e-89
42	ADAP2	0.634474	1.21e-76
43	ADARB2	-0.585052	1.09e-62
44	ADCY5	-0.535644	6.05e-51
45	ADD1	-0.523273	2.68e-48
46	ADHFE1	-0.600011	1.17e-66
47	ADIPOR1	0.513939	2.26e-46
48	ADM	0.682889	4.99e-93
49	ADORA3	0.558766	3.39e-56
50	ADO	-0.518002	3.34e-47
51	ADPGK	0.765778	5.36e-130
52	ADPRHL2	0.553138	7.03e-55
53	ADPRH	0.7221	7.81e-109
54	ADRBK2	-0.521592	6.02e-48
55	AEBP1	0.530006	1e-49
56	AFF2	-0.58863	1.28e-63
58	AGAP4	-0.524083	1.81e-48
60	AGTRAP	0.634442	1.23e-76
61	AGXT2L1	-0.554634	3.16e-55
62	AHR	0.59865	2.74e-66
63	AIDA	0.537211	2.75e-51
64	AIF1	0.564065	1.85e-57
65	AIM1	0.695204	1.02e-97
66	AK2	0.715699	4.52e-106
67	AKAP11	-0.605629	3.34e-68
68	AKAP1	-0.592463	1.25e-64
69	AKAP6	-0.561367	8.2e-57
70	AKAP9	-0.52211	4.7e-48
71	AKT3	-0.526831	4.77e-49
72	ALDH2	-0.600583	8.17e-67
73	ALDH3B1	0.534816	9.17e-51
74	ALDH5A1	-0.700757	6.56e-100
75	ALDOC	-0.604376	7.43e-68
76	ALG14	0.643294	2.07e-79
77	ALG2	0.631435	1.03e-75
78	ALG3	0.569261	1.02e-58
79	ALG6	0.518342	2.84e-47
80	ALG8	0.516626	6.4e-47
81	ALOX12B	-0.55038	3.04e-54
82	ALOX5AP	0.775237	3.37e-135
83	ALOX5	0.668007	1.16e-87
84	ALPK1	0.538768	1.25e-51
85	ALPK2	0.552634	9.19e-55
86	AMICA1	0.542428	1.92e-52
87	AMOTL2	-0.528391	2.22e-49
88	AMZ1	-0.617986	1.03e-71
89	ANGPT2	0.608281	6.07e-69
90	ANGPTL4	0.521974	5.01e-48
91	ANG	0.754781	2.99e-124
92	ANKRD12	-0.521201	7.26e-48
93	ANKRD13B	-0.582562	4.76e-62
94	ANKRD16	-0.600901	6.7e-67
95	ANKRD19	-0.555608	1.87e-55
96	ANKRD24	-0.553116	7.11e-55
97	ANKRD26	-0.671194	8.73e-89
98	ANKRD46	-0.574456	5.31e-60
99	ANKRD53	0.545511	3.9e-53
100	ANO6	0.606082	2.5e-68
101	ANPEP	0.598226	3.57e-66
102	ANTXR2	0.585106	1.05e-62
103	ANXA1	0.760311	4.22e-127
104	ANXA2P1	0.777879	1.07e-136
105	ANXA2P2	0.813024	7.89e-159
106	ANXA2	0.795004	6.12e-147
107	ANXA5	0.647934	6.7e-81
108	AOX1	0.571659	2.62e-59
109	AP1S2	0.587674	2.27e-63
110	AP2B1	-0.565791	7.11e-58
111	AP2S1	0.58848	1.4e-63
112	AP3B2	-0.5823	5.55e-62
113	APBA1	-0.526675	5.15e-49
114	APBA2	-0.524123	1.78e-48
115	APBB1	-0.627192	1.98e-74
116	APC2	-0.59919	1.96e-66
118	APEX2	0.573644	8.45e-60
119	APH1A	0.575885	2.33e-60
120	APITD1	0.568255	1.79e-58
121	APLN	0.523885	2e-48
122	APOBEC3C	0.690917	4.66e-96
123	APOBEC3D	0.584897	1.19e-62
124	APOBEC3F	0.608022	7.18e-69
125	APOBEC3G	0.675427	2.68e-90
126	APOC2	0.637837	1.09e-77
127	APOL1	0.587967	1.9e-63
128	APOL4	0.64297	2.63e-79
130	AQP9	0.675832	1.91e-90
131	ARAP3	0.549676	4.41e-54
132	AREG	0.662232	1.16e-85
133	ARF4	0.66803	1.14e-87
134	ARF6	0.550381	3.04e-54
135	ARFGAP2	-0.611599	7.04e-70
136	ARFIP1	0.552936	7.83e-55
137	ARHGAP15	0.659689	8.49e-85
138	ARHGAP18	0.676599	1.01e-90
139	ARHGAP25	0.530856	6.6e-50
140	ARHGAP29	0.539962	6.79e-52
141	ARHGAP30	0.534423	1.12e-50
142	ARHGAP32	-0.613749	1.72e-70
143	ARHGAP9	0.62531	7.23e-74
144	ARHGDIB	0.726854	6.16e-111
145	ARHGEF11	-0.528543	2.06e-49
146	ARHGEF9	-0.619738	3.19e-72
147	ARID4A	-0.534207	1.24e-50
148	ARID5A	0.701144	4.59e-100
149	ARL11	0.653911	7.35e-83
151	ARL4C	0.59119	2.71e-64
152	ARMC10	0.543244	1.26e-52
153	ARNT2	-0.595481	1.96e-65
154	ARNTL2	0.520109	1.23e-47
156	ARPC1B	0.686283	2.69e-94
157	ARPC2	0.743094	1.81e-118
158	ARPC3	0.521925	5.13e-48
159	ARPC4	0.59995	1.22e-66
160	ARPC5	0.76772	4.8e-131
161	ARPP21	-0.629163	5.04e-75
162	ARRDC3	0.59033	4.57e-64
163	ARSD	0.532455	2.98e-50
164	ARSJ	0.511963	5.68e-46
165	ARSK	0.513063	3.41e-46
166	ASB13	-0.610436	1.5e-69
167	ASB1	-0.584191	1.81e-62
168	ASB9	0.572934	1.27e-59
169	ASCL2	0.565624	7.8e-58
170	ASF1B	0.523185	2.8e-48
171	ASGR2	0.512938	3.61e-46
172	ASH1L	-0.547821	1.17e-53
173	ASL	0.60054	8.4e-67
174	ASPN	0.584548	1.47e-62
176	ATCAY	-0.544607	6.23e-53
177	ATF3	0.750148	6.41e-122
178	ATF5	0.630152	2.53e-75
179	ATG10	0.567074	3.48e-58
181	ATG2B	-0.52571	8.24e-49
182	ATG4A	0.647577	8.74e-81
183	ATOH8	-0.564122	1.8e-57
184	ATP1A3	-0.572493	1.63e-59
185	ATP1B3	0.617646	1.3e-71
186	ATP2B2	-0.555847	1.65e-55
187	ATP5EP2	0.675194	3.25e-90
188	ATP5F1	0.550242	3.27e-54
189	ATP5J2	0.564344	1.59e-57
190	ATP6V0A1	-0.613442	2.1e-70
191	ATP6V0B	0.590526	4.06e-64
192	ATP6V0E1	0.617885	1.11e-71
193	ATP6V1C2	0.648339	4.95e-81
194	ATP6V1F	0.556476	1.17e-55
195	ATP6V1G2	-0.621663	8.7e-73
196	ATP7B	-0.570243	5.85e-59
197	ATP8A1	-0.675922	1.78e-90
199	ATP9A	-0.652691	1.86e-82
200	ATRN	-0.525945	7.35e-49
201	ATXN7L3B	-0.532678	2.67e-50
202	AURKA	0.537061	2.96e-51
204	B2M	0.726268	1.13e-110
205	B3GALT2	-0.511966	5.67e-46
207	B3GNT5	0.678779	1.63e-91
208	B3GNT7	0.522672	3.58e-48
209	B3GNT8	0.51431	1.9e-46
210	B4GALT1	0.602525	2.4e-67
212	BACE2	0.750716	3.34e-122
215	BAI3	-0.61688	2.16e-71
217	BAK1	0.657385	5.09e-84
218	BATF3	0.641058	1.06e-78
219	BATF	0.721299	1.75e-108
220	BAX	0.525358	9.78e-49
221	BAZ2B	-0.524436	1.53e-48
222	BBS12	0.574406	5.47e-60
224	BCAS2	0.51989	1.36e-47
225	BCAS4	0.567193	3.25e-58
226	BCAT1	0.577549	8.92e-61
227	BCKDK	0.551327	1.84e-54
228	BCL10	0.716697	1.7e-106
229	BCL2A1	0.777717	1.32e-136
230	BCL2L12	0.685967	3.53e-94
231	BCL2L2	-0.512908	3.66e-46
232	BCL3	0.762706	2.32e-128
233	BCL7A	-0.667441	1.83e-87
234	BCL7B	0.567118	3.39e-58
235	BCR	-0.651123	6.11e-82
237	BDKRB2	0.687246	1.16e-94
239	BEND4	-0.560178	1.57e-56
240	BEND7	-0.511548	6.89e-46
241	BET1	0.523273	2.68e-48
243	BEX4	-0.532243	3.31e-50
244	BFAR	0.544344	7.14e-53
245	BGN	0.59111	2.85e-64
246	BIRC3	0.584109	1.9e-62
249	BOLA3	0.617586	1.35e-71
250	BPTF	-0.52998	1.02e-49
251	BRD1	-0.529037	1.62e-49
252	BRD3	-0.579266	3.29e-61
253	BRD7	-0.576726	1.44e-60
256	BRI3	0.611089	9.82e-70
257	BRSK2	-0.605479	3.67e-68
258	BRWD1	-0.590946	3.15e-64
259	BSN	-0.617029	1.96e-71
260	BST1	0.722238	6.8e-109
261	BST2	0.560427	1.37e-56
262	BTBD17	-0.520827	8.69e-48
264	BTG3	0.648871	3.32e-81
265	BTK	0.55263	9.21e-55
266	BTN2A2	0.627273	1.87e-74
267	BTNL9	-0.516988	5.39e-47
268	BTRC	-0.634729	1.01e-76
269	BUD31	0.562618	4.12e-57
270	BZRAP1	-0.67603	1.62e-90
271	BZW1	0.657286	5.49e-84
272	C10orf10	0.648219	5.41e-81
273	C10orf11	0.581306	9.96e-62
274	C10orf125	0.5209	8.39e-48
276	C10orf2	-0.529505	1.29e-49
277	C10orf4	-0.641296	8.94e-79
278	C10orf55	0.663573	4.01e-86
279	C10orf75	-0.561514	7.56e-57
280	C10orf81	0.605403	3.86e-68
281	C11orf10	0.536324	4.3e-51
283	C11orf24	0.56079	1.12e-56
284	C11orf2	-0.516981	5.41e-47
286	C12orf34	-0.641697	6.67e-79
287	C12orf48	0.563847	2.09e-57
288	C12orf51	-0.67204	4.37e-89
289	C12orf53	-0.533579	1.7e-50
290	C12orf5	0.559498	2.28e-56
291	C13orf18	0.57105	3.7e-59
292	C13orf29	0.597268	6.48e-66
293	C13orf33	0.53475	9.48e-51
294	C14orf109	0.51128	7.81e-46
295	C14orf119	0.656684	8.74e-84
296	C14orf142	0.624828	1.01e-73
298	C15orf48	0.764298	3.32e-129
299	C15orf54	0.584737	1.31e-62
300	C15orf59	-0.580893	1.27e-61
301	C16orf54	0.621852	7.66e-73
302	C16orf5	-0.583897	2.16e-62
303	C16orf63	0.566646	4.42e-58
304	C17orf42	0.543834	9.3e-53
305	C17orf44	0.588052	1.81e-63
306	C17orf60	0.582709	4.36e-62
307	C17orf62	0.537655	2.19e-51
308	C17orf69	-0.558656	3.6e-56
309	C17orf87	0.694098	2.76e-97
310	C17orf91	0.625339	7.09e-74
311	C17orf96	-0.602163	3.02e-67
312	C19orf10	0.645148	5.3e-80
313	C19orf40	0.622194	6.07e-73
314	C19orf59	0.719666	8.96e-108
315	C1GALT1C1	0.610634	1.32e-69
316	C1QA	0.691683	2.37e-96
317	C1QB	0.706412	3.39e-102
318	C1QC	0.678848	1.54e-91
319	C1QTNF6	0.528584	2.02e-49
320	C1RL	0.761773	7.21e-128
321	C1R	0.766184	3.24e-130
322	C1S	0.71026	8.79e-104
323	C1orf112	0.533939	1.42e-50
324	C1orf113	0.544707	5.92e-53
325	C1orf144	0.644528	8.38e-80
326	C1orf151	0.524882	1.23e-48
327	C1orf162	0.646122	2.58e-80
328	C1orf174	0.572302	1.82e-59
329	C1orf212	0.638888	5.12e-78
330	C1orf38	0.640439	1.67e-78
333	C1orf54	0.63403	1.65e-76
334	C1orf69	-0.546954	1.84e-53
336	C1orf85	0.674711	4.85e-90
337	C1orf88	0.543197	1.29e-52
338	C1orf91	0.625745	5.37e-74
339	C20orf111	0.590541	4.02e-64
340	C20orf134	0.562169	5.28e-57
341	C20orf141	0.51083	9.61e-46
342	C20orf194	-0.514487	1.75e-46
343	C20orf195	0.553301	6.44e-55
344	C20orf203	-0.522354	4.18e-48
345	C20orf20	0.546676	2.12e-53
346	C20orf24	0.635819	4.63e-77
347	C20orf26	0.554573	3.26e-55
348	C20orf30	0.660727	3.77e-85
349	C20orf72	0.513004	3.5e-46
350	C21orf125	-0.59419	4.34e-65
351	C21orf62	0.524166	1.74e-48
352	C21orf63	0.623781	2.06e-73
353	C21orf7	0.700602	7.56e-100
354	C22orf36	-0.511694	6.44e-46
355	C22orf39	-0.52732	3.76e-49
356	C22orf46	-0.535645	6.05e-51
357	C2orf28	0.660051	6.4e-85
358	C2orf29	0.635889	4.4e-77
359	C2orf85	-0.667633	1.57e-87
360	C2	0.707046	1.87e-102
361	C3AR1	0.546803	1.99e-53
362	C3orf38	0.597388	6.02e-66
363	C3orf52	0.587505	2.51e-63
364	C3orf64	0.586296	5.18e-63
365	C3	0.59146	2.3e-64
366	C4orf47	0.516144	8.04e-47
367	C4orf6	0.657298	5.44e-84
368	C5AR1	0.785763	2.7e-141
369	C5orf15	0.652481	2.18e-82
370	C5orf32	0.555368	2.13e-55
372	C5orf46	0.522279	4.33e-48
373	C5orf53	-0.60937	3e-69
374	C5orf62	0.754276	5.41e-124
375	C6orf115	0.654673	4.11e-83
376	C6orf141	0.530621	7.41e-50
377	C6orf150	0.632534	4.76e-76
378	C6orf153	0.591988	1.67e-64
379	C6orf168	-0.543952	8.75e-53
380	C6orf174	-0.528972	1.67e-49
381	C7orf28A	0.541318	3.4e-52
382	C7orf30	0.539493	8.63e-52
383	C7orf41	-0.516223	7.74e-47
384	C7orf42	0.564415	1.53e-57
385	C7orf49	0.531762	4.21e-50
386	C7orf51	-0.567503	2.73e-58
387	C7orf54	-0.565417	8.76e-58
388	C7orf68	0.728081	1.74e-111
389	C8orf45	-0.581418	9.33e-62
390	C8orf4	0.703279	6.36e-101
391	C8orf76	0.637523	1.37e-77
392	C9orf122	-0.514192	2.01e-46
394	C9orf140	-0.543262	1.25e-52
395	C9orf167	0.617301	1.63e-71
396	C9orf21	0.728833	7.98e-112
397	C9orf30	0.536293	4.37e-51
398	C9orf45	-0.545048	4.96e-53
400	C9orf64	0.522122	4.67e-48
401	C9orf6	0.559413	2.39e-56
402	C9orf89	0.541444	3.18e-52
403	CA10	-0.510818	9.67e-46
404	CA13	0.611543	7.3e-70
405	CA3	0.646037	2.74e-80
406	CA9	0.685613	4.8e-94
407	CABP4	0.61391	1.54e-70
408	CACNA1A	-0.539652	7.96e-52
409	CACNA1B	-0.514547	1.7e-46
410	CACNA1I	-0.519829	1.4e-47
411	CACNA2D2	-0.609085	3.61e-69
412	CACNA2D4	0.573705	8.17e-60
413	CACNG2	-0.642084	5.03e-79
414	CADM2	-0.581136	1.1e-61
415	CALCOCO1	-0.538523	1.41e-51
416	CALD1	0.658009	3.14e-84
417	CALHM2	0.607992	7.32e-69
418	CALN1	-0.607339	1.11e-68
419	CALR	0.646423	2.06e-80
420	CALU	0.705284	9.79e-102
421	CAMK2G	-0.570922	3.98e-59
422	CAMP	0.545709	3.52e-53
423	CAMSAP1L1	-0.598874	2.39e-66
424	CAMSAP1	-0.55658	1.11e-55
425	CANT1	0.638943	4.92e-78
426	CAP1	0.68845	4.07e-95
427	CAPG	0.6801	5.35e-92
428	CAPN5	0.594103	4.58e-65
429	CAPNS1	0.625982	4.56e-74
430	CAPZA1	0.774455	9.27e-135
431	CAPZA2	0.618552	7.07e-72
432	CAPZB	0.510904	9.29e-46
433	CARD16	0.69088	4.82e-96
434	CARD6	0.546218	2.7e-53
435	CASKIN1	-0.720769	2.98e-108
436	CASKIN2	-0.680838	2.86e-92
437	CASP1	0.701035	5.08e-100
438	CASP3	0.569722	7.85e-59
439	CASP4	0.818414	1.22e-162
440	CASP5	0.686457	2.31e-94
441	CASP6	0.704618	1.83e-101
442	CASP7	0.62237	5.39e-73
443	CASP8	0.71322	5.07e-105
444	CAST	0.69813	7.25e-99
445	CATSPER1	0.63927	3.88e-78
446	CAV1	0.665769	6.98e-87
447	CAV2	0.567079	3.47e-58
448	CBARA1	-0.548563	7.92e-54
449	CBFA2T3	-0.548793	7.01e-54
450	CBLN1	-0.630901	1.5e-75
451	CBLN2	-0.511103	8.47e-46
452	CBS	-0.539521	8.51e-52
453	CBX7	-0.535746	5.75e-51
454	CCBL1	-0.564832	1.21e-57
455	CCDC109B	0.783693	4.53e-140
456	CCDC123	0.564738	1.28e-57
458	CCDC19	0.515682	9.98e-47
459	CCDC23	0.512685	4.06e-46
460	CCDC46	0.54168	2.82e-52
461	CCDC85C	-0.558759	3.41e-56
462	CCL20	0.755349	1.54e-124
463	CCL26	0.530959	6.27e-50
464	CCL2	0.735477	7.25e-115
465	CCL5	0.639534	3.21e-78
466	CCL7	0.687767	7.4e-95
467	CCL8	0.570972	3.87e-59
468	CCNA2	0.511824	6.06e-46
469	CCNB1	0.577352	1e-60
470	CCNB3	-0.526518	5.56e-49
471	CCNYL1	0.603746	1.11e-67
472	CCR1	0.599978	1.2e-66
473	CCR2	0.647109	1.24e-80
474	CCR3	0.526483	5.65e-49
475	CCR4	0.566973	3.68e-58
476	CCR5	0.686194	2.9e-94
477	CCR7	0.548092	1.01e-53
478	CCRL2	0.665766	6.99e-87
479	CD101	0.539073	1.07e-51
480	CD14	0.709714	1.48e-103
481	CD151	0.637082	1.88e-77
482	CD163	0.737974	4.94e-116
483	CD164	0.684225	1.59e-93
484	CD180	0.557238	7.77e-56
486	CD200R1	0.535758	5.71e-51
487	CD226	0.555512	1.97e-55
488	CD247	0.51255	4.33e-46
489	CD248	0.677964	3.23e-91
490	CD274	0.52485	1.25e-48
491	CD276	0.721297	1.75e-108
492	CD28	0.592152	1.51e-64
493	CD2	0.624014	1.76e-73
494	CD300A	0.730594	1.27e-112
495	CD300C	0.652311	2.49e-82
496	CD300E	0.580236	1.87e-61
497	CD300LB	0.706887	2.17e-102
498	CD300LF	0.635603	5.4e-77
499	CD302	0.614884	8.12e-71
500	CD33	0.582764	4.22e-62
501	CD3D	0.611357	8.24e-70
502	CD3E	0.589629	6.99e-64
504	CD40	0.664557	1.83e-86
505	CD44	0.680774	3.02e-92
506	CD48	0.674093	8.08e-90
507	CD4	0.596723	9.09e-66
508	CD52	0.58173	7.77e-62
509	CD53	0.672421	3.2e-89
510	CD58	0.748211	5.83e-121
511	CD63	0.67717	6.27e-91
512	CD68	0.668055	1.11e-87
513	CD69	0.667278	2.08e-87
514	CD70	0.643835	1.39e-79
515	CD72	0.61115	9.44e-70
516	CD74	0.692311	1.36e-96
517	CD79B	0.538897	1.17e-51
518	CD7	0.578246	5.95e-61
519	CD80	0.683086	4.22e-93
520	CD86	0.609306	3.13e-69
521	CD93	0.702937	8.75e-101
522	CD96	0.607612	9.34e-69
523	CD97	0.547313	1.52e-53
524	CD99	0.519567	1.59e-47
525	CDC20	0.530186	9.19e-50
526	CDC42BPB	-0.602491	2.46e-67
528	CDC42	0.686044	3.3e-94
529	CDCA2	0.513396	2.92e-46
530	CDCA4	0.536354	4.23e-51
531	CDCA8	0.554585	3.24e-55
532	CDCP1	0.739615	8.3e-117
534	CDH18	-0.548749	7.18e-54
535	CDH20	-0.615501	5.4e-71
536	CDH22	-0.525507	9.09e-49
537	CDHR1	-0.641585	7.24e-79
538	CDK2	0.632293	5.63e-76
539	CDK5R1	-0.628234	9.62e-75
540	CDKN3	0.56683	3.98e-58
541	CDR1	-0.528055	2.62e-49
543	CEACAM4	0.604453	7.07e-68
544	CEBPB	0.679238	1.11e-91
545	CEBPD	0.671518	6.7e-89
546	CECR1	0.535169	7.68e-51
547	CECR2	-0.551775	1.45e-54
548	CECR6	-0.638605	6.28e-78
549	CELF2	-0.530535	7.73e-50
550	CELF3	-0.559094	2.84e-56
551	CELF4	-0.523823	2.06e-48
552	CELF5	-0.53971	7.73e-52
553	CELSR1	0.563118	3.13e-57
554	CELSR3	-0.57189	2.3e-59
556	CENPA	0.54356	1.07e-52
557	CENPL	0.572172	1.96e-59
558	CEP170L	-0.52759	3.29e-49
559	CEP250	-0.525533	8.98e-49
560	CEP290	-0.541694	2.8e-52
562	CEP55	0.559039	2.93e-56
563	CEP68	-0.646663	1.73e-80
564	CEPT1	0.579769	2.45e-61
565	CFB	0.632677	4.3e-76
566	CFD	0.61373	1.74e-70
567	CFH	0.570601	4.78e-59
568	CFI	0.711761	2.08e-104
569	CFLAR	0.62992	2.98e-75
570	CHADL	-0.515859	9.19e-47
571	CHD2	-0.520439	1.05e-47
572	CHD3	-0.630467	2.03e-75
573	CHD6	-0.515958	8.77e-47
574	CHD7	-0.521954	5.06e-48
575	CHD8	-0.518465	2.68e-47
576	CHEK2	0.596862	8.34e-66
577	CHGA	-0.548833	6.87e-54
578	CHGB	-0.641937	5.6e-79
579	CHI3L1	0.736869	1.63e-115
580	CHI3L2	0.755893	8.11e-125
581	CHIC2	0.535143	7.79e-51
582	CHPF2	0.649047	2.91e-81
583	CHRM1	-0.529556	1.25e-49
584	CHRNA4	-0.643686	1.56e-79
585	CHRNA9	0.687275	1.13e-94
586	CHRNB2	-0.590742	3.56e-64
588	CHST2	0.567476	2.77e-58
589	CHSY1	0.613023	2.77e-70
590	CIITA	0.615346	5.98e-71
591	CIRBP	-0.542817	1.57e-52
592	CISD2	0.548652	7.55e-54
593	CISH	0.729024	6.54e-112
594	CITED1	0.51479	1.52e-46
596	CKLF	0.688855	2.86e-95
597	CKMT1A	-0.519255	1.84e-47
598	CKMT1B	-0.597154	6.96e-66
599	CKM	0.556511	1.15e-55
600	CKS1B	0.553468	5.89e-55
601	CKS2	0.518498	2.64e-47
603	CLASP2	-0.608803	4.33e-69
604	CLCF1	0.808184	1.64e-155
605	CLCN6	-0.534852	9.01e-51
606	CLDN23	0.627487	1.61e-74
607	CLDN7	0.579398	3.04e-61
608	CLEC12A	0.671804	5.3e-89
609	CLEC16A	-0.595838	1.57e-65
610	CLEC18A	0.53431	1.18e-50
611	CLEC18B	0.62693	2.37e-74
612	CLEC18C	0.576095	2.07e-60
613	CLEC2B	0.685257	6.52e-94
614	CLEC4A	0.590725	3.6e-64
615	CLEC5A	0.760735	2.53e-127
616	CLEC7A	0.656903	7.39e-84
618	CLIC1	0.823309	3.29e-166
619	CLIC2	0.518063	3.24e-47
620	CLIC4	0.682226	8.79e-93
621	CLIC5	-0.528121	2.54e-49
622	CLN5	0.559447	2.34e-56
623	CLP1	0.64495	6.13e-80
624	CMAH	0.519166	1.92e-47
625	CMC1	0.574895	4.13e-60
626	CMTM3	0.572427	1.69e-59
627	CMTM4	-0.60225	2.86e-67
628	CMTM6	0.718828	2.06e-107
629	CMTM7	0.62456	1.21e-73
630	CNIH4	0.721244	1.85e-108
631	CNN3	0.702502	1.31e-100
632	CNNM1	-0.557733	5.94e-56
633	CNNM2	-0.584409	1.59e-62
634	CNPY4	0.560029	1.7e-56
635	CNRIP1	-0.565747	7.29e-58
636	CNTFR	-0.529174	1.51e-49
638	CNTNAP2	-0.580094	2.03e-61
639	CNTNAP5	-0.516442	6.98e-47
640	COG1	-0.520835	8.66e-48
641	COL11A2	-0.543256	1.25e-52
642	COL15A1	0.567557	2.65e-58
643	COL1A1	0.686811	1.7e-94
644	COL1A2	0.66114	2.73e-85
645	COL3A1	0.679045	1.3e-91
646	COL4A1	0.711243	3.42e-104
647	COL4A2	0.684631	1.12e-93
648	COL5A1	0.660101	6.16e-85
649	COL5A2	0.641307	8.86e-79
650	COL6A1	0.510697	1.02e-45
651	COL6A2	0.685258	6.52e-94
652	COL6A3	0.670713	1.29e-88
653	COL8A1	0.624845	9.95e-74
654	COL8A2	0.547518	1.37e-53
655	COMMD10	0.602494	2.45e-67
656	COMMD1	0.594387	3.84e-65
657	COMMD7	0.578995	3.85e-61
658	COMMD8	0.525456	9.32e-49
659	COPB1	0.568905	1.24e-58
661	COPZ2	0.520854	8.58e-48
662	COQ2	0.597671	5.05e-66
663	COTL1	0.545303	4.34e-53
664	CPA4	0.649949	1.48e-81
665	CPEB3	-0.688482	3.96e-95
666	CPLX1	-0.576225	1.92e-60
667	CPLX2	-0.547587	1.32e-53
668	CPSF4	0.558569	3.78e-56
669	CPVL	0.641092	1.04e-78
670	CP	0.586072	5.92e-63
671	CRAMP1L	-0.535869	5.41e-51
672	CREBBP	-0.559246	2.61e-56
673	CREM	0.557704	6.04e-56
674	CRIP1	0.609265	3.21e-69
676	CRKL	-0.516562	6.6e-47
677	CRLF3	0.673923	9.3e-90
678	CROT	0.575336	3.2e-60
679	CRTAC1	-0.616026	3.81e-71
680	CRTAM	0.518793	2.29e-47
681	CRTC1	-0.70168	2.8e-100
682	CRY2	-0.727672	2.65e-111
683	CRYZ	0.607789	8.34e-69
684	CSDAP1	0.651966	3.23e-82
685	CSDA	0.703469	5.33e-101
686	CSDC2	-0.523354	2.58e-48
687	CSF2RB	0.626241	3.82e-74
688	CSF3R	0.53012	9.49e-50
689	CSMD1	-0.551036	2.15e-54
690	CSMD3	-0.661702	1.75e-85
691	CSNK1E	-0.551872	1.38e-54
692	CSRP2BP	-0.540213	5.98e-52
693	CST7	0.710017	1.11e-103
694	CSTA	0.766871	1.38e-130
695	CSTB	0.587854	2.04e-63
696	CSTF2T	-0.570854	4.14e-59
697	CTBP2	-0.51901	2.07e-47
698	CTBS	0.680392	4.17e-92
699	CTF1	0.515517	1.08e-46
700	CTHRC1	0.642875	2.82e-79
701	CTNNA1	0.559636	2.11e-56
702	CTNNA3	-0.515916	8.95e-47
704	CTSA	0.649674	1.82e-81
705	CTSB	0.756666	3.26e-125
706	CTSC	0.749801	9.53e-122
707	CTSL1	0.67833	2.38e-91
708	CTSS	0.685494	5.32e-94
709	CTSW	0.590667	3.73e-64
710	CTSZ	0.678811	1.59e-91
712	CTTNBP2	-0.571352	3.12e-59
713	CUL9	-0.519968	1.31e-47
714	CUX2	-0.624724	1.08e-73
715	CXCL10	0.684193	1.63e-93
716	CXCL11	0.566732	4.21e-58
717	CXCL16	0.532497	2.92e-50
718	CXCL6	0.526982	4.43e-49
719	CXCL9	0.556637	1.07e-55
720	CXCR2	0.659007	1.45e-84
721	CXCR3	0.560904	1.06e-56
722	CXCR4	0.660601	4.16e-85
723	CXCR6	0.598443	3.12e-66
724	CXXC4	-0.532942	2.34e-50
725	CXorf1	-0.546138	2.81e-53
726	CXorf21	0.532388	3.08e-50
727	CYB561D2	0.560819	1.11e-56
729	CYB5R4	0.521691	5.74e-48
730	CYBA	0.651222	5.67e-82
731	CYBB	0.533666	1.63e-50
732	CYFIP2	-0.586954	3.5e-63
733	CYP19A1	0.704475	2.09e-101
734	CYP1A1	-0.511734	6.32e-46
735	CYP2A6	-0.568688	1.41e-58
736	CYP2E1	-0.580582	1.52e-61
737	CYP2S1	0.654951	3.32e-83
738	CYR61	0.618664	6.56e-72
739	CYS1	-0.556914	9.26e-56
740	CYTH1	-0.606037	2.57e-68
741	CYTH4	0.602887	1.91e-67
742	CYTIP	0.690386	7.45e-96
743	CYTL1	0.562924	3.48e-57
744	DACH2	-0.550966	2.23e-54
745	DAP3	0.550087	3.55e-54
746	DAPP1	0.597167	6.9e-66
747	DAP	0.695412	8.48e-98
748	DBC1	-0.543984	8.61e-53
750	DCBLD2	0.594316	4.02e-65
751	DCTD	0.575349	3.18e-60
753	DCUN1D5	0.544812	5.61e-53
754	DDB2	0.633538	2.34e-76
756	DDIT4L	0.520162	1.19e-47
757	DDOST	0.724966	4.27e-110
758	DDX20	0.528958	1.68e-49
759	DDX42	-0.618769	6.12e-72
760	DDX47	0.568309	1.74e-58
761	DDX51	-0.601151	5.72e-67
763	DEAF1	-0.591603	2.11e-64
765	DEGS1	0.568701	1.4e-58
766	DEGS2	-0.557823	5.66e-56
767	DENND2D	0.699287	2.52e-99
768	DENND5A	-0.537827	2.01e-51
769	DENND5B	-0.57538	3.12e-60
770	DEPDC1	0.573299	1.03e-59
771	DEPDC5	-0.602232	2.89e-67
772	DERL2	0.651335	5.2e-82
773	DES	0.510025	1.39e-45
774	DGCR10	-0.581935	6.88e-62
775	DGCR14	-0.541394	3.27e-52
776	DGCR2	-0.663754	3.47e-86
777	DGCR6	-0.529687	1.18e-49
778	DGCR9	-0.640824	1.26e-78
779	DGKK	-0.582515	4.89e-62
780	DHDDS	0.543279	1.24e-52
782	DHTKD1	-0.624913	9.5e-74
783	DHX38	-0.557562	6.52e-56
784	DIP2A	-0.521903	5.19e-48
785	DIP2C	-0.622845	3.9e-73
786	DIRAS3	0.649148	2.7e-81
787	DIS3L2	-0.572599	1.54e-59
788	DISP2	-0.533226	2.03e-50
789	DKFZP434H168	-0.529173	1.51e-49
790	DKFZp686O24166	-0.530418	8.19e-50
791	DLG2	-0.553241	6.65e-55
792	DLG3	-0.550629	2.66e-54
793	DLGAP1	-0.587334	2.78e-63
794	DLGAP3	-0.555441	2.05e-55
795	DLGAP5	0.514626	1.64e-46
796	DLL1	-0.594862	2.87e-65
798	DMBX1	0.66804	1.13e-87
799	DMP1	0.601676	4.11e-67
800	DMRTC1B	-0.531052	5.99e-50
803	DNAJB12	-0.544389	6.98e-53
804	DNAJB1	0.684256	1.55e-93
805	DNAJC12	-0.577315	1.02e-60
806	DNAJC22	0.560167	1.58e-56
807	DNAJC25	0.517937	3.44e-47
808	DNALI1	0.54896	6.42e-54
809	DNASE1L1	0.532737	2.59e-50
810	DNM3	-0.64764	8.34e-81
811	DNPEP	0.565566	8.06e-58
812	DNTTIP2	0.525245	1.03e-48
813	DOCK3	-0.556669	1.06e-55
814	DOK1	0.554994	2.6e-55
815	DOK2	0.688217	4.99e-95
816	DOK3	0.726643	7.66e-111
817	DOK6	-0.632913	3.64e-76
818	DOPEY1	-0.588646	1.27e-63
819	DPAGT1	0.641162	9.85e-79
820	DPEP1	0.510827	9.63e-46
821	DPH3	0.632663	4.34e-76
822	DPM1	0.574638	4.78e-60
823	DPP10	-0.540755	4.53e-52
824	DPP4	0.60041	9.12e-67
825	DPY19L1	0.649216	2.57e-81
826	DPY30	0.521833	5.37e-48
827	DPYD	0.782494	2.29e-139
829	DR1	0.570743	4.41e-59
830	DRAM2	0.583504	2.73e-62
832	DSCAML1	-0.635862	4.49e-77
833	DSCAM	-0.546282	2.61e-53
834	DSE	0.699872	1.48e-99
835	DSG2	0.514198	2e-46
836	DSTYK	-0.60625	2.24e-68
837	DST	-0.560944	1.03e-56
838	DTX2	0.560906	1.06e-56
839	DTX3L	0.58985	6.12e-64
840	DTYMK	0.548839	6.85e-54
841	DUSP14	0.559783	1.95e-56
842	DUSP1	0.521516	6.25e-48
843	DUSP23	0.564701	1.3e-57
844	DUSP26	-0.66428	2.29e-86
845	DUSP5	0.578185	6.17e-61
846	DUSP9	-0.560871	1.08e-56
847	DYNC1H1	-0.652285	2.53e-82
848	DYNLL2	-0.586654	4.18e-63
849	DYNLT1	0.551223	1.95e-54
850	DYRK3	0.708181	6.37e-103
851	DZIP3	-0.613394	2.17e-70
852	ECE1	0.528553	2.05e-49
853	ECM2	0.523032	3.01e-48
854	ECSCR	0.555914	1.59e-55
855	EDARADD	0.605659	3.27e-68
856	EDEM2	0.747077	2.11e-120
857	EDN3	-0.52052	1.01e-47
858	EEF1A1P9	-0.646464	2e-80
859	EFCAB5	-0.5115	7.05e-46
860	EFEMP1	0.515296	1.2e-46
861	EFEMP2	0.597205	6.74e-66
862	EFHA2	-0.525887	7.56e-49
863	EFNA4	0.562077	5.55e-57
864	EFR3B	-0.586555	4.44e-63
865	EHD2	0.560942	1.04e-56
866	EHD3	-0.557196	7.95e-56
867	EHD4	0.631934	7.26e-76
868	EHMT2	-0.59552	1.91e-65
869	EIF2B3	0.553385	6.16e-55
870	EIF3A	-0.566622	4.47e-58
871	EIF3I	0.631058	1.34e-75
872	EIF4ENIF1	-0.585585	7.92e-63
873	EIF5AL1	0.554801	2.89e-55
874	ELAVL2	-0.543615	1.04e-52
875	ELAVL3	-0.52482	1.27e-48
876	ELF4	0.712858	7.2e-105
877	ELFN2	-0.648494	4.41e-81
878	ELK3	0.556975	8.96e-56
879	ELMO1	-0.510625	1.06e-45
880	ELMOD2	0.575146	3.57e-60
881	ELTD1	0.514277	1.93e-46
882	EMB	0.551668	1.54e-54
883	EMILIN1	0.632852	3.8e-76
884	EMILIN2	0.653628	9.12e-83
885	EML5	-0.584893	1.2e-62
886	EMP1	0.661362	2.29e-85
887	EMP3	0.724142	9.89e-110
888	EMR1	0.730769	1.06e-112
889	EMR2	0.783937	3.26e-140
890	EN1	0.564723	1.29e-57
891	ENG	0.653173	1.29e-82
892	ENHO	-0.597623	5.2e-66
894	ENPEP	0.613503	2.02e-70
895	ENPP1	0.517848	3.59e-47
896	ENY2	0.556254	1.32e-55
897	EPB41L4A	-0.515783	9.52e-47
898	EPHA10	-0.597473	5.71e-66
901	EPSTI1	0.5993	1.83e-66
903	EREG	0.544877	5.42e-53
904	ERGIC1	0.568261	1.79e-58
905	ERGIC3	0.573651	8.42e-60
906	ERI1	0.693385	5.21e-97
907	ERMAP	0.559879	1.85e-56
908	ERP27	0.617476	1.45e-71
909	ERP44	0.660926	3.23e-85
910	ESM1	0.689806	1.24e-95
911	ESYT1	0.630682	1.75e-75
912	ETF1	0.634408	1.26e-76
913	ETHE1	0.606948	1.43e-68
914	ETV6	0.63577	4.79e-77
915	ETV7	0.544639	6.13e-53
916	EVC2	0.572737	1.42e-59
917	EVI2B	0.544751	5.79e-53
918	EVI5L	-0.641325	8.75e-79
919	EWSR1	-0.545477	3.97e-53
920	EXOC3L2	0.661456	2.13e-85
921	EXT2	0.609357	3.03e-69
922	EZH1	-0.631029	1.37e-75
923	F11R	0.65144	4.81e-82
924	F13A1	0.684687	1.07e-93
925	F2RL2	0.519048	2.03e-47
926	F3	0.518549	2.58e-47
927	FAAH	-0.530256	8.88e-50
928	FABP5	0.543493	1.11e-52
929	FADD	0.680661	3.33e-92
930	FAH	0.523629	2.26e-48
931	FAIM2	-0.649857	1.59e-81
932	FAM109B	0.673508	1.31e-89
933	FAM110B	-0.590542	4.02e-64
934	FAM111A	0.556709	1.03e-55
935	FAM113B	0.547841	1.16e-53
936	FAM114A1	0.677595	4.4e-91
937	FAM114A2	0.537528	2.34e-51
938	FAM115C	0.771773	2.89e-133
939	FAM117B	-0.569739	7.77e-59
940	FAM120AOS	0.593125	8.34e-65
941	FAM123A	-0.621126	1.25e-72
942	FAM123C	-0.609546	2.68e-69
943	FAM126A	0.52906	1.6e-49
944	FAM126B	-0.544475	6.67e-53
945	FAM129A	0.732323	2.07e-113
946	FAM133A	-0.581969	6.75e-62
947	FAM136A	0.587783	2.13e-63
948	FAM13C	-0.663031	6.15e-86
949	FAM155A	-0.641921	5.66e-79
950	FAM155B	-0.529989	1.01e-49
951	FAM159A	0.559233	2.63e-56
952	FAM163B	-0.516203	7.81e-47
953	FAM168B	-0.649242	2.52e-81
954	FAM171A1	-0.657602	4.3e-84
955	FAM171A2	-0.592944	9.31e-65
956	FAM176B	0.671245	8.37e-89
957	FAM177B	0.597254	6.54e-66
958	FAM178A	-0.566158	5.8e-58
959	FAM183A	0.512173	5.16e-46
960	FAM190A	-0.53548	6.57e-51
961	FAM190B	-0.660248	5.49e-85
962	FAM192A	-0.651313	5.29e-82
963	FAM196B	-0.536752	3.46e-51
964	FAM19A2	-0.546342	2.53e-53
965	FAM19A5	-0.573425	9.58e-60
966	FAM20A	0.746666	3.35e-120
967	FAM20C	0.722773	3.96e-109
968	FAM21C	-0.527536	3.38e-49
971	FAM26E	0.564064	1.85e-57
972	FAM26F	0.711253	3.39e-104
974	FAM45A	-0.513559	2.7e-46
975	FAM46A	0.638506	6.74e-78
976	FAM46B	0.592504	1.22e-64
978	FAM57B	-0.620605	1.78e-72
979	FAM66C	-0.522214	4.47e-48
980	FAM70B	0.689263	2e-95
981	FAM71D	-0.52594	7.37e-49
983	FAM84B	-0.544904	5.34e-53
984	FAM86C	0.510736	1e-45
985	FAM96A	0.601747	3.93e-67
986	FAP	0.520482	1.02e-47
987	FARS2	0.533748	1.57e-50
988	FASN	-0.685048	7.82e-94
989	FAS	0.614349	1.16e-70
990	FBLIM1	0.676794	8.59e-91
991	FBLL1	-0.539753	7.56e-52
992	FBLN5	0.626823	2.55e-74
993	FBP1	0.701188	4.41e-100
994	FBRSL1	-0.540007	6.64e-52
996	FBXL16	-0.552255	1.12e-54
997	FBXL19	-0.556621	1.08e-55
1000	FBXO39	0.582773	4.2e-62
1001	FBXO4	0.556138	1.41e-55
1003	FBXW4	-0.536959	3.12e-51
1005	FCAR	0.557054	8.58e-56
1006	FCER1G	0.755966	7.44e-125
1007	FCGBP	0.719776	8.04e-108
1008	FCGR1A	0.623336	2.79e-73
1009	FCGR2A	0.787772	1.69e-142
1010	FCGR2B	0.763366	1.04e-128
1011	FCGR2C	0.764729	1.96e-129
1012	FCGR3A	0.777619	1.5e-136
1013	FCGR3B	0.588448	1.43e-63
1014	FCGRT	0.618358	8.06e-72
1016	FCHSD2	-0.636117	3.74e-77
1017	FCN3	0.591446	2.32e-64
1018	FDX1	0.574646	4.76e-60
1019	FEM1C	0.570475	5.13e-59
1020	FERMT3	0.667013	2.58e-87
1021	FES	0.635399	6.25e-77
1023	FGFBP3	-0.52767	3.17e-49
1024	FGL2	0.637306	1.6e-77
1025	FGR	0.561929	6.02e-57
1026	FHL3	0.637098	1.85e-77
1027	FHOD1	0.64708	1.27e-80
1028	FILIP1L	0.659429	1.04e-84
1029	FKBP1A	0.569427	9.27e-59
1030	FKBP9	0.606808	1.57e-68
1032	FLJ16779	-0.547761	1.21e-53
1033	FLJ35776	0.524011	1.88e-48
1034	FLJ90757	-0.538553	1.39e-51
1035	FLNA	0.634591	1.11e-76
1036	FLNC	0.556221	1.35e-55
1037	FLOT1	0.549859	4e-54
1038	FLRT1	-0.682094	9.84e-93
1039	FLYWCH1	-0.527516	3.41e-49
1040	FMOD	0.616128	3.56e-71
1041	FN1	0.721453	1.5e-108
1042	FN3K	-0.550368	3.06e-54
1043	FNDC3B	0.704446	2.15e-101
1044	FOSL1	0.739494	9.47e-117
1045	FOSL2	0.652123	2.87e-82
1046	FOXO3B	-0.593536	6.48e-65
1048	FOXO4	-0.576779	1.39e-60
1049	FPGT	0.65062	8.92e-82
1050	FPR1	0.744647	3.22e-119
1051	FPR2	0.809275	2.99e-156
1052	FPR3	0.618324	8.24e-72
1053	FRMD8	0.52724	3.91e-49
1054	FRMPD1	-0.645129	5.37e-80
1055	FRRS1	0.673265	1.6e-89
1056	FRS3	-0.513166	3.25e-46
1057	FRY	-0.685042	7.86e-94
1058	FRZB	0.527888	2.84e-49
1059	FSTL1	0.743101	1.8e-118
1061	FSTL5	-0.55272	8.78e-55
1062	FTHL3	-0.600529	8.46e-67
1063	FTL	0.686817	1.69e-94
1064	FTSJ2	0.545952	3.1e-53
1065	FUCA1	0.65692	7.29e-84
1066	FUCA2	0.630881	1.52e-75
1067	FUT9	-0.607137	1.27e-68
1068	FXR2	-0.602146	3.05e-67
1069	FXYD5	0.62716	2.02e-74
1070	FZD1	0.527461	3.51e-49
1072	FZD5	0.596688	9.29e-66
1073	G0S2	0.634192	1.47e-76
1074	G6PD	0.51801	3.33e-47
1075	GABBR1	-0.728925	7.24e-112
1076	GABRA3	-0.524435	1.53e-48
1077	GABRB3	-0.619405	3.99e-72
1078	GABRG1	-0.610982	1.05e-69
1079	GABRG2	-0.519527	1.62e-47
1080	GADD45A	0.682501	6.95e-93
1081	GAL3ST4	0.596939	7.95e-66
1083	GALM	0.578818	4.27e-61
1084	GALNS	0.511835	6.03e-46
1085	GALNT13	-0.54565	3.63e-53
1086	GALNT2	0.639494	3.3e-78
1087	GALNT5	0.649559	1.98e-81
1088	GAPDH	0.579992	2.15e-61
1089	GAPT	0.63614	3.68e-77
1091	GAS2L3	0.520806	8.78e-48
1092	GATAD2B	-0.559162	2.74e-56
1093	GBE1	0.667649	1.54e-87
1094	GBF1	-0.591717	1.97e-64
1095	GBGT1	0.621768	8.1e-73
1096	GBP1	0.694338	2.22e-97
1097	GBP2	0.687803	7.17e-95
1098	GBP5	0.705692	6.68e-102
1099	GCH1	0.612371	4.25e-70
1100	GCLM	0.610277	1.67e-69
1101	GCNT1	0.54974	4.26e-54
1102	GCOM1	0.557405	7.1e-56
1103	GCSH	-0.694647	1.69e-97
1104	GDAP1L1	-0.567498	2.74e-58
1105	GDAP1	-0.641091	1.04e-78
1106	GDF15	0.65527	2.6e-83
1107	GDPD1	-0.518743	2.35e-47
1108	GEMIN6	0.533186	2.07e-50
1109	GEMIN7	0.612852	3.1e-70
1110	GEM	0.581728	7.77e-62
1111	GFI1	0.517453	4.33e-47
1112	GFRA1	-0.601177	5.63e-67
1113	GGCX	0.609393	2.96e-69
1114	GGH	0.53071	7.09e-50
1116	GIGYF2	-0.572192	1.94e-59
1117	GIMAP2	0.631549	9.51e-76
1119	GINS4	0.542499	1.85e-52
1120	GIT1	-0.655758	1.79e-83
1121	GJC1	0.58972	6.62e-64
1122	GLA	0.760312	4.21e-127
1123	GLB1L	0.546081	2.9e-53
1124	GLB1	0.712966	6.48e-105
1125	GLIPR1	0.743176	1.66e-118
1126	GLRA3	-0.553475	5.87e-55
1127	GLRX2	0.531707	4.33e-50
1128	GLRX	0.760498	3.37e-127
1129	GLT25D1	0.712901	6.91e-105
1130	GLUD1	-0.593542	6.46e-65
1131	GMFG	0.711643	2.33e-104
1132	GMPPA	0.555797	1.69e-55
1133	GMPPB	0.578175	6.21e-61
1134	GNA15	0.611497	7.52e-70
1135	GNAI3	0.639052	4.55e-78
1136	GNAL	-0.630888	1.51e-75
1137	GNAO1	-0.658012	3.13e-84
1138	GNAZ	-0.556425	1.21e-55
1139	GNB2	0.537199	2.76e-51
1140	GNG10	0.629842	3.14e-75
1141	GNG12	0.67163	6.11e-89
1142	GNG5	0.700668	7.12e-100
1143	GNGT2	0.642442	3.87e-79
1144	GNLY	0.542483	1.87e-52
1145	GNPDA1	0.60474	5.89e-68
1146	GNS	0.641494	7.73e-79
1147	GPBAR1	0.611882	5.85e-70
1148	GPHN	-0.517919	3.47e-47
1149	GPN1	0.702907	8.99e-101
1150	GPN3	0.543628	1.03e-52
1151	GPNMB	0.588397	1.47e-63
1152	GPR109A	0.588769	1.17e-63
1153	GPR109B	0.574927	4.05e-60
1154	GPR123	-0.630042	2.73e-75
1155	GPR132	0.561358	8.24e-57
1156	GPR141	0.651524	4.51e-82
1158	GPR158	-0.535558	6.32e-51
1159	GPR160	0.632002	6.92e-76
1160	GPR162	-0.513972	2.23e-46
1161	GPR171	0.557053	8.59e-56
1162	GPR173	-0.515993	8.63e-47
1163	GPR179	-0.57753	9.02e-61
1164	GPR17	-0.532226	3.34e-50
1165	GPR183	0.67179	5.36e-89
1166	GPR18	0.562872	3.58e-57
1167	GPR1	0.536487	3.96e-51
1168	GPR39	0.560124	1.62e-56
1169	GPR61	-0.594962	2.7e-65
1170	GPR65	0.780581	2.98e-138
1171	GPR82	0.671502	6.79e-89
1172	GPR84	0.719208	1.41e-107
1173	GPR98	-0.518119	3.16e-47
1174	GPRC5A	0.768364	2.14e-131
1175	GPRC5B	-0.536057	4.92e-51
1176	GPSM1	-0.565636	7.75e-58
1177	GPSM3	0.635089	7.78e-77
1178	GPX1	0.604717	5.97e-68
1179	GPX7	0.676443	1.15e-90
1180	GPX8	0.69257	1.08e-96
1181	GRAMD1B	-0.559504	2.27e-56
1182	GREB1L	-0.542657	1.71e-52
1183	GRIA2	-0.629366	4.38e-75
1184	GRIA3	-0.520266	1.14e-47
1185	GRIA4	-0.599097	2.08e-66
1186	GRID1	-0.531665	4.42e-50
1187	GRID2IP	-0.515173	1.27e-46
1188	GRIK4	-0.521322	6.86e-48
1189	GRIN1	-0.560794	1.12e-56
1190	GRIN2C	-0.554486	3.42e-55
1191	GRIN3A	-0.593966	4.98e-65
1192	GRIP1	-0.569535	8.72e-59
1193	GRIPAP1	-0.639538	3.2e-78
1194	GRM4	-0.555654	1.83e-55
1196	GRN	0.624212	1.53e-73
1197	GSDMD	0.584671	1.36e-62
1198	GSTK1	0.664377	2.12e-86
1199	GTF2B	0.589833	6.18e-64
1200	GTF2E2	0.60041	9.11e-67
1201	GTF3C1	-0.522918	3.18e-48
1202	GTPBP1	-0.585805	6.95e-63
1203	GUSBL1	-0.574239	6.01e-60
1204	GUSB	0.657808	3.67e-84
1205	GYS1	0.526813	4.81e-49
1206	GZMA	0.608761	4.45e-69
1207	GZMB	0.525813	7.84e-49
1208	GZMH	0.529928	1.04e-49
1209	GZMK	0.578212	6.07e-61
1211	H2AFJ	0.519932	1.33e-47
1212	H2AFY2	-0.553398	6.12e-55
1214	HAMP	0.722195	7.1e-109
1215	HAR1A	-0.558173	4.68e-56
1216	HAR1B	-0.544484	6.64e-53
1217	HAS2	0.532605	2.77e-50
1218	HAT1	0.588144	1.71e-63
1219	HAUS1	0.570946	3.93e-59
1220	HAVCR2	0.631406	1.05e-75
1222	HBXIP	0.616055	3.74e-71
1223	HCCS	0.536821	3.35e-51
1224	HCK	0.610713	1.25e-69
1225	HCLS1	0.608912	4.04e-69
1227	HCP5	0.632807	3.92e-76
1228	HCST	0.632548	4.71e-76
1229	HDAC11	-0.541136	3.73e-52
1230	HDAC1	0.559679	2.06e-56
1231	HDAC3	0.677138	6.44e-91
1232	HDAC4	-0.719043	1.67e-107
1233	HDAC5	-0.617286	1.65e-71
1234	HEATR2	0.563779	2.17e-57
1235	HEBP2	0.67777	3.8e-91
1237	HECW1	-0.552816	8.34e-55
1238	HERC1	-0.65914	1.3e-84
1239	HERC2	-0.639272	3.88e-78
1240	HES6	-0.565261	9.55e-58
1241	HEXA	0.621718	8.38e-73
1242	HEXB	0.745888	8.03e-120
1243	HFE	0.646775	1.59e-80
1244	HGF	0.574317	5.75e-60
1245	HHEX	0.538045	1.8e-51
1247	HINT3	-0.547442	1.42e-53
1248	HIP1R	-0.683588	2.74e-93
1249	HIPK2	-0.589238	8.85e-64
1250	HIRA	-0.606286	2.19e-68
1251	HIRIP3	-0.537589	2.27e-51
1253	HIST1H1D	0.519816	1.41e-47
1254	HIST1H2BH	0.623906	1.89e-73
1255	HIST1H2BJ	0.572467	1.66e-59
1256	HIST1H2BK	0.619579	3.55e-72
1257	HIST1H3G	0.526081	6.88e-49
1258	HK2	0.548377	8.73e-54
1259	HK3	0.778161	7.37e-137
1260	HLA.A	0.62055	1.85e-72
1261	HLA.B	0.658304	2.5e-84
1262	HLA.C	0.605023	4.91e-68
1263	HLA.DMA	0.694249	2.41e-97
1264	HLA.DMB	0.715379	6.19e-106
1265	HLA.DOA	0.648027	6.25e-81
1266	HLA.DPA1	0.687409	1.01e-94
1267	HLA.DPB1	0.656557	9.65e-84
1268	HLA.DQA1	0.629496	4e-75
1269	HLA.DQB1	0.569337	9.75e-59
1270	HLA.DQB2	0.547209	1.61e-53
1271	HLA.DRA	0.739159	1.36e-116
1272	HLA.DRB1	0.665228	1.07e-86
1273	HLA.DRB5	0.555111	2.45e-55
1274	HLA.E	0.600203	1.04e-66
1275	HLF	-0.685511	5.24e-94
1276	HLX	0.587927	1.95e-63
1277	HM13	0.582226	5.8e-62
1278	HMGA2	0.615393	5.8e-71
1279	HMGCL	0.545928	3.14e-53
1280	HMGCS1	-0.543457	1.13e-52
1281	HMGN2	0.537742	2.1e-51
1282	HMGN4	0.594455	3.69e-65
1283	HMGN5	-0.634426	1.25e-76
1284	HMOX1	0.776077	1.13e-135
1285	HMP19	-0.617433	1.5e-71
1286	HN1L	0.555624	1.86e-55
1287	HNRNPA1L2	-0.529267	1.45e-49
1288	HNRNPA3P1	-0.61559	5.09e-71
1289	HNRNPH3	-0.613587	1.91e-70
1290	HNRNPUL2	-0.635157	7.42e-77
1291	HOTAIR	0.542924	1.49e-52
1292	HOXA10	0.597972	4.19e-66
1293	HOXA1	0.635638	5.27e-77
1294	HOXA2	0.573019	1.21e-59
1295	HOXA3	0.614101	1.36e-70
1296	HOXA4	0.631412	1.05e-75
1297	HOXA5	0.640316	1.82e-78
1298	HOXA6	0.570966	3.89e-59
1299	HOXA7	0.586021	6.11e-63
1300	HOXA9	0.530988	6.18e-50
1301	HOXB2	0.570555	4.9e-59
1302	HOXB3	0.559442	2.35e-56
1303	HOXB4	0.530742	6.98e-50
1304	HOXB7	0.543306	1.22e-52
1305	HOXB9	0.571923	2.26e-59
1306	HOXC10	0.603673	1.16e-67
1307	HOXC11	0.543026	1.41e-52
1308	HOXC13	0.53951	8.55e-52
1309	HOXC4	0.575177	3.51e-60
1310	HOXC5	0.526757	4.95e-49
1311	HOXC6	0.617615	1.32e-71
1312	HOXC8	0.555071	2.5e-55
1313	HOXC9	0.588041	1.82e-63
1314	HOXD10	0.572173	1.96e-59
1315	HOXD11	0.605825	2.94e-68
1316	HOXD13	0.564123	1.8e-57
1317	HOXD9	0.512574	4.28e-46
1318	HPD	0.657152	6.09e-84
1319	HPS3	0.636202	3.52e-77
1320	HPS4	-0.594633	3.3e-65
1321	HPSE2	-0.580672	1.45e-61
1322	HRH1	0.599891	1.26e-66
1323	HRH3	-0.615496	5.42e-71
1324	HR	-0.534078	1.33e-50
1325	HS2ST1	0.593332	7.34e-65
1326	HSD3B7	0.682633	6.21e-93
1327	HSFX2	-0.642187	4.67e-79
1328	HSH2D	0.527252	3.88e-49
1329	HSPA12A	-0.53146	4.89e-50
1330	HSPA5	0.681515	1.61e-92
1331	HSPA6	0.753869	8.69e-124
1332	HSPA7	0.690321	7.88e-96
1333	HSPB11	0.54742	1.44e-53
1334	HSPB1	0.587356	2.75e-63
1335	HSPC157	0.618553	7.07e-72
1336	HSPG2	0.621826	7.79e-73
1337	HTATSF1	-0.610037	1.95e-69
1338	HTR1A	-0.587506	2.51e-63
1339	HTR2C	-0.548431	8.48e-54
1340	HTRA3	0.611629	6.9e-70
1341	HUS1	0.537962	1.88e-51
1342	HUWE1	-0.546004	3.02e-53
1343	HYAL2	0.577448	9.46e-61
1344	IAH1	0.594806	2.97e-65
1345	IBSP	0.756629	3.4e-125
1347	ICAM1	0.758907	2.27e-126
1348	ICAM3	0.600169	1.06e-66
1349	ICAM4	0.528036	2.65e-49
1350	ICK	-0.529954	1.03e-49
1351	ICOS	0.540472	5.24e-52
1352	IDI1	-0.575603	2.75e-60
1353	IDO1	0.605705	3.18e-68
1354	IER3	0.542225	2.13e-52
1355	IER5L	0.591603	2.11e-64
1356	IFI16	0.621338	1.08e-72
1357	IFI30	0.815639	1.16e-160
1358	IFI44	0.575345	3.19e-60
1359	IFITM2	0.654046	6.63e-83
1360	IFITM3	0.603925	9.89e-68
1361	IFNAR2	0.539761	7.53e-52
1362	IFNGR2	0.810368	5.36e-157
1363	IFRD1	0.526434	5.79e-49
1364	IFT20	0.5604	1.39e-56
1365	IFT52	0.533069	2.2e-50
1366	IFT57	0.542223	2.13e-52
1367	IGF1R	-0.522749	3.45e-48
1368	IGF2BP2	0.598558	2.9e-66
1369	IGF2BP3	0.636228	3.46e-77
1370	IGFBP2	0.675909	1.8e-90
1371	IGFBP3	0.571567	2.76e-59
1372	IGFBP4	0.578681	4.62e-61
1373	IGFBP5	0.57611	2.05e-60
1374	IGFBP7	0.714496	1.47e-105
1375	IGFN1	-0.524253	1.67e-48
1376	IKBIP	0.71976	8.16e-108
1377	IKBKE	0.581265	1.02e-61
1378	IKZF5	-0.540827	4.37e-52
1379	IL10RA	0.608164	6.55e-69
1380	IL10RB	0.707264	1.52e-102
1381	IL10	0.688707	3.25e-95
1382	IL13RA1	0.583909	2.14e-62
1383	IL13RA2	0.531998	3.75e-50
1384	IL15RA	0.585109	1.05e-62
1385	IL15	0.687309	1.1e-94
1386	IL17D	-0.522834	3.32e-48
1388	IL18	0.586262	5.29e-63
1389	IL1A	0.592464	1.25e-64
1390	IL1F8	0.561164	9.17e-57
1391	IL1R1	0.556825	9.71e-56
1392	IL1R2	0.70132	3.9e-100
1393	IL1RAPL1	-0.542138	2.23e-52
1394	IL1RAP	0.550984	2.21e-54
1395	IL1RN	0.749714	1.05e-121
1396	IL2RA	0.707441	1.29e-102
1397	IL2RB	0.643915	1.32e-79
1398	IL2RG	0.658825	1.67e-84
1399	IL4I1	0.662952	6.55e-86
1400	IL4R	0.659602	9.09e-85
1401	IL6	0.737111	1.25e-115
1402	IL7R	0.562285	4.95e-57
1403	IL7	0.586321	5.11e-63
1404	IL8	0.723911	1.25e-109
1405	ILK	0.542812	1.58e-52
1407	IMPA2	0.563209	2.98e-57
1408	INA	-0.589981	5.65e-64
1409	INO80D	-0.567785	2.33e-58
1410	INPP1	-0.523954	1.93e-48
1411	INPP5A	-0.582426	5.15e-62
1412	INSIG2	0.581975	6.72e-62
1413	INSM2	-0.531268	5.38e-50
1414	IQGAP1	0.671684	5.85e-89
1415	IQGAP2	0.575004	3.88e-60
1417	IRAK2	0.571335	3.15e-59
1418	IRAK4	0.626016	4.45e-74
1419	IRF1	0.737373	9.45e-116
1420	IRF7	0.512786	3.88e-46
1421	ISG20	0.704774	1.58e-101
1422	ISL2	0.512377	4.69e-46
1423	ISM1	-0.571639	2.65e-59
1424	ITGA1	0.570325	5.58e-59
1425	ITGA3	0.556118	1.42e-55
1426	ITGA4	0.607933	7.6e-69
1427	ITGA5	0.780656	2.7e-138
1428	ITGAL	0.527065	4.26e-49
1429	ITGB1	0.726044	1.42e-110
1430	ITGB2	0.635481	5.89e-77
1431	ITGB3BP	0.616056	3.74e-71
1432	ITGB3	0.747429	1.41e-120
1433	ITGB7	0.528051	2.63e-49
1434	ITK	0.689555	1.55e-95
1435	ITPK1	-0.604411	7.26e-68
1436	ITPKC	0.692658	9.96e-97
1437	ITPRIPL1	0.583206	3.25e-62
1438	ITPRIPL2	0.568446	1.61e-58
1439	ITPRIP	0.587758	2.16e-63
1441	JAK3	0.609046	3.7e-69
1442	JAKMIP3	-0.576603	1.54e-60
1443	JARID2	-0.527436	3.55e-49
1444	JMJD1C	-0.525442	9.39e-49
1445	JMY	-0.652077	2.97e-82
1446	JPH3	-0.650489	9.86e-82
1447	JPH4	-0.60903	3.74e-69
1448	JUB	0.515101	1.31e-46
1449	JUNB	0.600129	1.09e-66
1450	JUN	0.557487	6.79e-56
1451	KBTBD6	-0.604479	6.95e-68
1452	KCNB1	-0.634719	1.01e-76
1453	KCNC1	-0.511618	6.67e-46
1454	KCNE3	0.721683	1.19e-108
1455	KCNE4	0.542175	2.19e-52
1456	KCNH8	-0.535729	5.8e-51
1457	KCNIP2	-0.666108	5.32e-87
1458	KCNIP3	-0.705834	5.85e-102
1459	KCNJ10	-0.600613	8.02e-67
1460	KCNJ11	-0.618675	6.52e-72
1462	KCNJ15	0.692341	1.32e-96
1463	KCNJ8	0.515122	1.3e-46
1464	KCNJ9	-0.625579	6.01e-74
1465	KCNK13	0.556804	9.83e-56
1467	KCNK4	-0.619402	4e-72
1468	KCNK6	0.528932	1.7e-49
1469	KCNMB1	0.56214	5.36e-57
1470	KCNN1	-0.522301	4.28e-48
1471	KCNN2	-0.514978	1.39e-46
1472	KCNQ1	0.515516	1.08e-46
1473	KCTD4	-0.522864	3.27e-48
1474	KCTD9	0.585663	7.56e-63
1475	KDELC2	0.607086	1.31e-68
1476	KDELR1	0.66843	8.23e-88
1477	KDELR2	0.701976	2.13e-100
1478	KDELR3	0.712529	9.9e-105
1479	KDM3B	-0.550643	2.64e-54
1480	KDM4B	-0.573848	7.52e-60
1481	KHDRBS2	-0.531729	4.28e-50
1508	KIDINS220	-0.53944	8.86e-52
1509	KIF13A	-0.568443	1.61e-58
1510	KIF18A	0.515248	1.22e-46
1511	KIF1A	-0.6296	3.72e-75
1512	KIF21B	-0.667363	1.95e-87
1513	KIF26A	-0.549765	4.2e-54
1514	KIF2C	0.52773	3.07e-49
1515	KIF3A	-0.676822	8.39e-91
1516	KIF3C	-0.555897	1.6e-55
1517	KIF5C	-0.532995	2.28e-50
1520	KLF12	-0.578178	6.2e-61
1521	KLF13	-0.518362	2.81e-47
1522	KLF17	0.569827	7.4e-59
1523	KLF6	0.636377	3.11e-77
1524	KLHDC1	-0.54421	7.65e-53
1525	KLHDC5	-0.514335	1.88e-46
1526	KLHDC7B	0.667423	1.85e-87
1527	KLHL25	-0.513208	3.18e-46
1528	KLHL28	-0.532766	2.56e-50
1529	KLHL32	-0.555744	1.74e-55
1530	KLRB1	0.527989	2.71e-49
1532	KMO	0.631174	1.24e-75
1533	KPNA2	0.587566	2.42e-63
1534	KRT10	0.510588	1.08e-45
1535	KRT75	0.593104	8.44e-65
1536	KRT7	0.536583	3.77e-51
1537	KRT80	0.613302	2.31e-70
1539	KSR1	-0.578565	4.95e-61
1540	KSR2	-0.654564	4.46e-83
1541	KTI12	0.651888	3.42e-82
1542	KYNU	0.777531	1.69e-136
1543	LACTB	0.624918	9.47e-74
1544	LAIR1	0.658155	2.8e-84
1545	LAMB1	0.625821	5.09e-74
1546	LAMC1	0.669147	4.61e-88
1547	LAMP3	0.625147	8.09e-74
1548	LAP3	0.653109	1.35e-82
1549	LAPTM4A	0.599169	1.98e-66
1550	LAPTM5	0.691901	1.95e-96
1551	LARGE	-0.536296	4.36e-51
1552	LARP4B	-0.567533	2.69e-58
1553	LASS2	0.54067	4.73e-52
1554	LAT2	0.588608	1.29e-63
1555	LATS2	0.612736	3.34e-70
1556	LCK	0.567269	3.12e-58
1557	LCP1	0.658545	2.07e-84
1558	LCP2	0.705354	9.17e-102
1559	LCTL	0.611576	7.14e-70
1560	LDHA	0.72756	2.98e-111
1561	LDHB	-0.515263	1.22e-46
1562	LDLRAD2	0.568746	1.36e-58
1563	LEFTY2	0.546329	2.55e-53
1564	LENG9	0.52596	7.29e-49
1565	LEPRE1	0.669901	2.5e-88
1566	LEPREL1	0.639615	3.03e-78
1567	LGALS12	0.519661	1.52e-47
1568	LGALS1	0.674394	6.3e-90
1569	LGALS3BP	0.553159	6.95e-55
1570	LGALS3	0.656722	8.5e-84
1572	LGALS9	0.524239	1.68e-48
1573	LGR5	-0.570705	4.5e-59
1574	LHFPL2	0.664167	2.5e-86
1575	LHFPL4	-0.52132	6.86e-48
1576	LIF	0.747654	1.1e-120
1577	LILRA5	0.726833	6.31e-111
1578	LILRA6	0.697555	1.22e-98
1579	LILRB1	0.542198	2.16e-52
1580	LILRB2	0.649078	2.85e-81
1581	LILRB3	0.672875	2.2e-89
1582	LIMS3	0.567739	2.4e-58
1583	LINGO1	-0.583334	3.01e-62
1584	LITAF	0.541852	2.58e-52
1585	LMAN2	0.606276	2.21e-68
1586	LMNA	0.511105	8.46e-46
1639	LOXL1	0.607427	1.05e-68
1640	LOXL2	0.698444	5.45e-99
1641	LOXL3	0.587626	2.34e-63
1642	LOXL4	0.513733	2.49e-46
1643	LOX	0.760274	4.41e-127
1644	LPAR6	0.640105	2.12e-78
1645	LPHN1	-0.695205	1.02e-97
1646	LPPR1	-0.510917	9.23e-46
1647	LPXN	0.55944	2.35e-56
1648	LRG1	0.657897	3.42e-84
1649	LRIG1	-0.528641	1.97e-49
1650	LRIT2	-0.661025	2.98e-85
1651	LRP1B	-0.52638	5.95e-49
1652	LRP4	-0.623737	2.12e-73
1654	LRRC15	0.635864	4.48e-77
1655	LRRC16B	-0.661068	2.89e-85
1656	LRRC20	-0.626241	3.81e-74
1657	LRRC25	0.703965	3.36e-101
1658	LRRC28	0.554923	2.7e-55
1659	LRRC32	0.615747	4.59e-71
1660	LRRC36	0.517374	4.5e-47
1661	LRRC37A4	-0.650424	1.04e-81
1662	LRRC37B	-0.59469	3.19e-65
1663	LRRC42	0.665985	5.87e-87
1664	LRRC4	-0.613396	2.17e-70
1665	LRRC59	0.553806	4.92e-55
1666	LRRC8A	-0.54145	3.17e-52
1667	LRRC8E	0.571004	3.8e-59
1669	LRRN4CL	0.6653	1.01e-86
1670	LRRTM1	-0.518031	3.29e-47
1671	LRRTM4	-0.525171	1.07e-48
1672	LRTM2	-0.543769	9.62e-53
1673	LSAMP	-0.599991	1.19e-66
1674	LSM10	0.654019	6.77e-83
1676	LSP1	0.743468	1.2e-118
1677	LST1	0.548624	7.66e-54
1678	LTBP2	0.582328	5.46e-62
1679	LTBR	0.678163	2.73e-91
1680	LTF	0.69943	2.22e-99
1681	LUM	0.669481	3.52e-88
1682	LUZP2	-0.534421	1.12e-50
1683	LXN	0.580705	1.42e-61
1684	LY86	0.531691	4.36e-50
1685	LY96	0.751314	1.68e-122
1687	LYN	0.676397	1.2e-90
1688	LYPLA1	0.631191	1.22e-75
1689	LYPLA2P1	0.544079	8.19e-53
1690	LYZ	0.701261	4.12e-100
1691	M6PR	0.531249	5.43e-50
1692	MACC1	0.666965	2.68e-87
1693	MADD	-0.679397	9.68e-92
1694	MAFF	0.521914	5.16e-48
1695	MAGOH	0.634076	1.6e-76
1696	MAGT1	0.622522	4.86e-73
1697	MAK	0.514507	1.73e-46
1698	MAN1C1	0.601454	4.73e-67
1699	MAN2B1	0.553384	6.16e-55
1700	MANF	0.62315	3.17e-73
1701	MAP1A	-0.566075	6.07e-58
1702	MAP1LC3C	0.601555	4.44e-67
1703	MAP2K3	0.700447	8.72e-100
1704	MAP2	-0.594217	4.27e-65
1706	MAP3K6	0.513901	2.3e-46
1707	MAP3K8	0.63582	4.62e-77
1709	MAPK13	0.563835	2.11e-57
1710	MAPK8IP2	-0.626715	2.75e-74
1711	MAPK8IP3	-0.651722	3.88e-82
1713	MAPKAPK2	0.55861	3.69e-56
1714	MAPKAPK3	0.549793	4.14e-54
1715	MAPT	-0.675483	2.56e-90
1717	MARVELD1	0.572039	2.11e-59
1718	MAST1	-0.609467	2.82e-69
1719	MATR3	-0.554112	4.18e-55
1720	MBD2	0.74991	8.42e-122
1721	MBD4	0.5562	1.36e-55
1722	MCAM	0.5927	1.08e-64
1723	MCF2L2	-0.62105	1.32e-72
1725	MCF2	-0.595923	1.49e-65
1726	MDGA2	-0.566983	3.66e-58
1727	MDN1	-0.593964	4.98e-65
1728	MED18	0.614559	1.01e-70
1729	MED31	0.542794	1.59e-52
1730	MED8	0.691204	3.62e-96
1732	MEMO1	0.582821	4.08e-62
1734	METTL10	-0.513528	2.74e-46
1735	METTL7B	0.680045	5.6e-92
1736	MFAP2	0.610609	1.34e-69
1737	MFSD1	0.641358	8.54e-79
1738	MFSD6	-0.547271	1.56e-53
1739	MGAT1	0.660856	3.41e-85
1740	MGAT2	0.603973	9.59e-68
1741	MGAT3	-0.521729	5.64e-48
1742	MGAT4B	0.588309	1.55e-63
1743	MGAT4C	-0.538122	1.73e-51
1744	MGEA5	-0.68626	2.74e-94
1745	MGP	0.671168	8.91e-89
1746	MGST2	0.66002	6.56e-85
1747	MIB1	-0.516994	5.38e-47
1748	MICAL3	-0.642696	3.22e-79
1750	MICB	0.635817	4.64e-77
1751	MIPEP	0.545103	4.82e-53
1752	MIR155HG	0.714003	2.37e-105
1753	MLKL	0.638493	6.81e-78
1754	MLLT6	-0.715079	8.3e-106
1755	MLL	-0.621449	1.01e-72
1756	MLX	0.693389	5.19e-97
1757	MMADHC	0.546458	2.38e-53
1758	MMD2	-0.638702	5.85e-78
1759	MMP11	0.629855	3.11e-75
1760	MMP14	0.665022	1.27e-86
1761	MMP1	0.623075	3.34e-73
1762	MMP7	0.67212	4.09e-89
1763	MMP8	0.549035	6.18e-54
1764	MMP9	0.732058	2.73e-113
1765	MMRN1	0.538423	1.49e-51
1766	MMS19	-0.521176	7.35e-48
1767	MN1	-0.63289	3.7e-76
1768	MNDA	0.515298	1.2e-46
1769	MOBKL1B	0.649827	1.62e-81
1770	MOCOS	0.565847	6.89e-58
1771	MORN4	-0.568339	1.71e-58
1772	MOSPD1	0.554702	3.04e-55
1773	MPRIP	-0.589183	9.15e-64
1774	MPV17	0.580592	1.51e-61
1775	MPZL2	0.684177	1.65e-93
1776	MR1	0.68046	3.94e-92
1777	MRC2	0.622505	4.91e-73
1778	MREG	0.602044	3.26e-67
1779	MRPL13	0.579173	3.47e-61
1780	MRPL22	0.536307	4.33e-51
1781	MRPL32	0.514754	1.54e-46
1782	MRPL33	0.525535	8.97e-49
1783	MRPL36	0.602206	2.94e-67
1784	MRPL37	0.578687	4.61e-61
1785	MRPL39	0.516635	6.37e-47
1786	MRPL47	0.531839	4.05e-50
1788	MRPS12	0.588038	1.82e-63
1789	MRPS15	0.64326	2.13e-79
1790	MRVI1	-0.518614	2.5e-47
1791	MS4A4A	0.6592	1.24e-84
1792	MS4A6A	0.694743	1.55e-97
1793	MS4A7	0.571431	2.98e-59
1794	MSN	0.730135	2.05e-112
1795	MSR1	0.817598	4.7e-162
1796	MSX2P1	-0.53333	1.93e-50
1797	MTA3	-0.670656	1.35e-88
1798	MTFR1	0.604871	5.42e-68
1799	MTHFS	0.525909	7.48e-49
1800	MTMR11	0.632996	3.43e-76
1801	MTMR15	-0.58815	1.7e-63
1802	MTMR1	-0.543659	1.02e-52
1803	MTMR3	-0.569757	7.7e-59
1804	MTMR7	-0.612815	3.17e-70
1805	MTMR9	-0.605562	3.48e-68
1806	MTPAP	-0.541609	2.93e-52
1807	MTSS1L	-0.698907	3.57e-99
1808	MUC1	0.585397	8.86e-63
1809	MUL1	0.594305	4.04e-65
1810	MUM1	-0.66378	3.4e-86
1811	MUTED	0.573109	1.15e-59
1812	MVD	-0.558891	3.17e-56
1814	MX2	0.605832	2.93e-68
1815	MXI1	-0.540891	4.23e-52
1816	MXRA5	0.581918	6.95e-62
1817	MXRA7	0.516809	5.87e-47
1818	MXRA8	0.565636	7.75e-58
1820	MYBPH	0.647553	8.9e-81
1821	MYCBP2	-0.58334	3e-62
1822	MYCBP	0.731691	4.02e-113
1823	MYD88	0.645518	4.03e-80
1825	MYH15	-0.559308	2.53e-56
1826	MYH6	-0.596998	7.67e-66
1827	MYH7B	-0.645977	2.87e-80
1828	MYH7	-0.539915	6.96e-52
1829	MYL12A	0.752571	3.93e-123
1830	MYL12B	0.634002	1.69e-76
1831	MYL4	0.560602	1.25e-56
1832	MYL6	0.695511	7.75e-98
1833	MYL9	0.553688	5.24e-55
1834	MYO10	-0.649647	1.86e-81
1835	MYO18A	-0.606492	1.92e-68
1836	MYO1C	0.586452	4.72e-63
1837	MYO1F	0.567496	2.74e-58
1838	MYO1G	0.801239	6.49e-151
1839	MYO5A	-0.537832	2.01e-51
1840	MYOF	0.684445	1.31e-93
1841	MYST4	-0.672213	3.79e-89
1843	MYT1	-0.544489	6.63e-53
1844	NAA20	0.578202	6.11e-61
1845	NACAP1	-0.663556	4.06e-86
1846	NADK	0.510558	1.09e-45
1847	NAGA	0.685819	4.01e-94
1848	NALCN	-0.642883	2.8e-79
1849	NAMPT	0.799384	1.02e-149
1850	NANP	0.581538	8.69e-62
1851	NAP1L2	-0.551854	1.39e-54
1852	NAP1L3	-0.667245	2.14e-87
1853	NAP1L5	-0.514874	1.46e-46
1855	NAT1	0.623348	2.77e-73
1856	NAV1	-0.522248	4.39e-48
1857	NBEA	-0.553106	7.15e-55
1858	NBR1	-0.576065	2.1e-60
1859	NCAM1	-0.59143	2.35e-64
1860	NCF1B	0.591654	2.05e-64
1861	NCF1C	0.649852	1.59e-81
1862	NCF1	0.687355	1.06e-94
1863	NCF2	0.656611	9.26e-84
1864	NCF4	0.634122	1.55e-76
1865	NCKAP1L	0.558507	3.91e-56
1866	NCOA1	-0.523187	2.8e-48
1867	NCRNA00093	-0.568579	1.49e-58
1868	NCRNA00119	0.52883	1.79e-49
1869	NCRNA00152	0.741726	8.22e-118
1870	NCRNA00219	-0.546341	2.53e-53
1871	NCSTN	0.523457	2.46e-48
1872	NDRG2	-0.618071	9.76e-72
1873	NDRG3	-0.643437	1.87e-79
1875	NDST4	-0.529843	1.09e-49
1876	NDUFA4L2	0.522905	3.2e-48
1878	NECAB2	-0.578089	6.52e-61
1879	NECAP2	0.594705	3.16e-65
1880	NEGR1	-0.529013	1.64e-49
1881	NEK6	0.646844	1.51e-80
1882	NET1	-0.67809	2.9e-91
1883	NEU1	0.585573	7.98e-63
1884	NEU4	-0.521517	6.25e-48
1885	NEURL4	-0.659736	8.19e-85
1886	NF1	-0.584493	1.52e-62
1887	NF2	-0.535517	6.45e-51
1888	NFAM1	0.633714	2.07e-76
1889	NFE2L3	0.590265	4.76e-64
1890	NFIL3	0.696022	4.9e-98
1891	NFKB1	0.557638	6.26e-56
1892	NFKBIZ	0.690231	8.53e-96
1893	NGLY1	0.527272	3.85e-49
1894	NIP7	0.592884	9.66e-65
1895	NIPA2	0.517158	4.98e-47
1896	NISCH	-0.558574	3.77e-56
1897	NKD1	-0.559632	2.12e-56
1898	NKG7	0.625565	6.07e-74
1899	NKX2.5	0.618407	7.8e-72
1900	NLGN2	-0.62967	3.54e-75
1901	NLRC4	0.598667	2.71e-66
1902	NLRP12	0.551194	1.98e-54
1903	NME2	0.525063	1.13e-48
1904	NMI	0.672325	3.46e-89
1905	NMNAT1	0.582571	4.73e-62
1906	NMNAT2	-0.571327	3.17e-59
1907	NNMT	0.794093	2.27e-146
1908	NOD1	0.534611	1.02e-50
1909	NOG	-0.63248	4.94e-76
1910	NOLC1	-0.516011	8.55e-47
1911	NOP10	0.683562	2.81e-93
1912	NOX4	0.659273	1.17e-84
1913	NPC2	0.72517	3.47e-110
1915	NPIP	-0.571207	3.39e-59
1916	NR1D2	-0.596332	1.16e-65
1917	NR5A2	0.525657	8.45e-49
1918	NRAS	0.591116	2.84e-64
1919	NRBP1	0.636513	2.82e-77
1920	NRG3	-0.526889	4.64e-49
1921	NRIP2	-0.517633	3.98e-47
1922	NRM	0.539999	6.67e-52
1923	NRP1	0.625215	7.73e-74
1924	NRSN1	-0.579843	2.35e-61
1925	NRXN1	-0.607068	1.33e-68
1926	NRXN2	-0.656223	1.25e-83
1927	NSMCE2	0.560769	1.14e-56
1929	NSUN6	-0.621958	7.12e-73
1930	NSUN7	0.554139	4.12e-55
1931	NT5C1A	-0.536206	4.56e-51
1932	NTAN1	0.717792	5.76e-107
1933	NTM	-0.542172	2.19e-52
1934	NTNG2	-0.626678	2.82e-74
1935	NUAK2	0.683925	2.05e-93
1936	NUCB1	0.615746	4.59e-71
1937	NUDT16P1	0.627494	1.61e-74
1938	NUDT19	0.542361	1.99e-52
1939	NUMA1	-0.631091	1.31e-75
1940	NUP37	0.632397	5.24e-76
1941	NUP54	0.614981	7.62e-71
1942	NXT1	0.639565	3.14e-78
1943	OASL	0.554351	3.67e-55
1944	OAT	-0.543701	9.96e-53
1945	OAZ1	0.605167	4.48e-68
1946	OBFC2A	0.581522	8.77e-62
1947	OCIAD2	0.609905	2.12e-69
1948	OLFML2A	0.53596	5.16e-51
1949	OLFML2B	0.63422	1.44e-76
1950	OLFML3	0.674556	5.51e-90
1951	OLIG1	-0.514438	1.79e-46
1952	OLIG2	-0.514732	1.56e-46
1953	OMG	-0.56315	3.07e-57
1954	OPHN1	-0.618624	6.74e-72
1955	OR2H2	-0.543724	9.84e-53
1956	OR51E1	0.68944	1.71e-95
1957	ORC1L	0.521831	5.37e-48
1958	ORC5L	0.533992	1.39e-50
1959	ORMDL2	0.712448	1.07e-104
1960	OSBPL2	-0.588166	1.69e-63
1961	OSCAR	0.641579	7.27e-79
1962	OSMR	0.680565	3.61e-92
1963	OSM	0.651847	3.53e-82
1964	OSR2	0.586152	5.65e-63
1965	OST4	0.686759	1.78e-94
1966	OSTC	0.746206	5.62e-120
1967	OSTF1	0.560184	1.57e-56
1968	OSTM1	0.601616	4.27e-67
1969	OTP	0.56188	6.19e-57
1970	OTUD7A	-0.600966	6.43e-67
1971	OVCA2	0.533616	1.67e-50
1972	P2RX4	0.574649	4.76e-60
1973	P2RY10	0.572633	1.51e-59
1974	P2RY6	0.639107	4.37e-78
1975	P2RY8	0.535394	6.86e-51
1976	P4HA2	0.612934	2.94e-70
1977	P4HA3	0.609583	2.61e-69
1978	P4HB	0.656189	1.28e-83
1979	PA2G4P4	0.551055	2.13e-54
1981	PAFAH1B1	-0.60436	7.5e-68
1982	PAFAH2	0.564234	1.69e-57
1983	PAIP2B	-0.531379	5.09e-50
1984	PAK7	-0.601205	5.53e-67
1985	PALLD	0.642947	2.68e-79
1986	PANK1	-0.589608	7.08e-64
1987	PAR.SN	-0.534982	8.44e-51
1988	PAR5	-0.577704	8.16e-61
1991	PARP12	0.537256	2.69e-51
1992	PARP15	0.537623	2.23e-51
1993	PARP9	0.660328	5.16e-85
1994	PARVB	0.536838	3.32e-51
1995	PARVG	0.573727	8.06e-60
1996	PATZ1	-0.611678	6.68e-70
1997	PAX3	0.522636	3.65e-48
1998	PCBP3	-0.551342	1.83e-54
1999	PCDH11X	-0.566096	6e-58
2000	PCDH15	-0.519913	1.34e-47
2001	PCDH18	0.537333	2.58e-51
2002	PCDH7	-0.567178	3.28e-58
2003	PCNA	0.57799	6.91e-61
2004	PCNT	-0.566722	4.23e-58
2005	PCOLCE	0.660289	5.32e-85
2006	PCSK2	-0.532487	2.94e-50
2007	PC	-0.590711	3.63e-64
2009	PDCD1LG2	0.673623	1.19e-89
2010	PDCD1	0.595009	2.62e-65
2011	PDE11A	-0.515917	8.94e-47
2012	PDE2A	-0.592419	1.28e-64
2013	PDE6G	0.658252	2.6e-84
2014	PDIA3P	0.677666	4.14e-91
2015	PDIA4	0.667217	2.19e-87
2016	PDIA5	0.686767	1.76e-94
2017	PDIA6	0.65718	5.96e-84
2018	PDK1	0.575187	3.49e-60
2019	PDK3	0.667611	1.59e-87
2020	PDLIM1	0.737043	1.35e-115
2022	PDLIM4	0.543532	1.09e-52
2023	PDLIM7	0.673922	9.3e-90
2024	PDPN	0.739745	7.2e-117
2025	PDRG1	0.54675	2.04e-53
2026	PDZD4	-0.675384	2.78e-90
2027	PDZD8	-0.514556	1.69e-46
2028	PDZK1IP1	0.572014	2.14e-59
2029	PECAM1	0.661753	1.69e-85
2030	PELI2	-0.525353	9.8e-49
2031	PELI3	-0.53279	2.52e-50
2032	PELO	0.572216	1.91e-59
2033	PELP1	-0.593897	5.19e-65
2034	PER3	-0.520074	1.25e-47
2035	PEX13	0.537384	2.52e-51
2037	PFKM	-0.634454	1.22e-76
2038	PFN1	0.709266	2.27e-103
2039	PGCP	0.593535	6.49e-65
2040	PGK1	0.655548	2.1e-83
2041	PGM2	0.650302	1.13e-81
2042	PGR	-0.532511	2.9e-50
2043	PHACTR3	-0.607017	1.37e-68
2044	PHC2	0.589272	8.67e-64
2045	PHEX	0.518886	2.19e-47
2047	PHF21B	-0.556692	1.04e-55
2048	PHF2	-0.542748	1.63e-52
2050	PHLDA2	0.666187	4.99e-87
2051	PHLPP1	-0.66158	1.93e-85
2052	PHLPP2	-0.595124	2.44e-65
2053	PHTF1	0.578923	4.02e-61
2054	PHYHIPL	-0.666482	3.94e-87
2055	PI3	0.701657	2.86e-100
2056	PI4K2B	0.670909	1.1e-88
2057	PID1	-0.60328	1.49e-67
2058	PIGC	0.642629	3.38e-79
2059	PIGT	0.675375	2.8e-90
2060	PIGY	0.535727	5.81e-51
2062	PIK3AP1	0.589926	5.84e-64
2063	PIK3CG	0.533256	2e-50
2064	PIK3R1	-0.571388	3.06e-59
2065	PIK3R5	0.532969	2.31e-50
2066	PIK3R6	0.550354	3.08e-54
2067	PIKFYVE	-0.537512	2.36e-51
2068	PILRA	0.51406	2.14e-46
2069	PIM1	0.643214	2.2e-79
2070	PION	0.568064	2e-58
2071	PIP4K2B	-0.698801	3.93e-99
2072	PITX1	0.516789	5.93e-47
2073	PKIB	0.548207	9.54e-54
2074	PKP4	-0.57811	6.44e-61
2075	PL.5283	0.594644	3.28e-65
2076	PLA2G15	0.545134	4.74e-53
2077	PLA2G2A	0.749047	2.25e-121
2078	PLA2G4A	0.551149	2.02e-54
2079	PLA2G6	-0.707553	1.16e-102
2080	PLAC8	0.603945	9.76e-68
2081	PLAT	0.606409	2.03e-68
2082	PLAUR	0.870761	8.27e-208
2083	PLAU	0.810418	4.96e-157
2084	PLB1	0.649556	1.99e-81
2085	PLBD1	0.76328	1.15e-128
2086	PLCB1	-0.625042	8.7e-74
2088	PLCH2	-0.51262	4.19e-46
2089	PLCL1	-0.564091	1.83e-57
2090	PLCXD2	-0.539291	9.56e-52
2091	PLEK2	0.795268	4.18e-147
2092	PLEKHA4	0.610032	1.95e-69
2093	PLEKHA6	-0.53004	9.87e-50
2094	PLEKHA9	0.58176	7.63e-62
2095	PLEKHG3	-0.574485	5.22e-60
2096	PLEKHM3	-0.600112	1.1e-66
2097	PLEKHO2	0.533809	1.52e-50
2098	PLEK	0.644281	1e-79
2099	PLIN2	0.753622	1.16e-123
2100	PLK1S1	-0.527678	3.15e-49
2101	PLK3	0.769744	3.79e-132
2102	PLK5P	-0.605407	3.85e-68
2103	PLOD1	0.697201	1.68e-98
2104	PLOD2	0.644094	1.15e-79
2105	PLOD3	0.55172	1.49e-54
2106	PLP2	0.742115	5.35e-118
2107	PLS3	0.554273	3.83e-55
2108	PLSCR1	0.747226	1.78e-120
2109	PLSCR3	0.539497	8.61e-52
2110	PLVAP	0.612347	4.31e-70
2111	PLXND1	0.529523	1.27e-49
2113	PMM2	0.648491	4.42e-81
2114	PMS2L2	0.562663	4.02e-57
2115	PNLIPRP3	0.512191	5.11e-46
2116	PNMA1	-0.542716	1.66e-52
2117	PNMA3	-0.554546	3.31e-55
2118	PNMA5	-0.514077	2.12e-46
2119	PNMAL2	-0.593396	7.06e-65
2120	PNO1	0.608932	3.99e-69
2121	PNP	0.55751	6.71e-56
2122	PODNL1	0.51218	5.14e-46
2123	PODXL2	-0.596624	9.67e-66
2124	POGZ	-0.524404	1.55e-48
2125	POLD4	0.519888	1.36e-47
2126	POLE3	0.515963	8.75e-47
2129	POLR2L	0.57797	6.99e-61
2130	POLR3C	0.510542	1.1e-45
2131	PON1	-0.581975	6.72e-62
2132	POP4	0.598671	2.71e-66
2133	POSTN	0.624102	1.66e-73
2134	POTEE	0.51102	8.8e-46
2135	POU6F1	-0.676153	1.46e-90
2137	PPCS	0.608492	5.3e-69
2138	PPFIA2	-0.510733	1.01e-45
2139	PPFIA3	-0.584932	1.17e-62
2140	PPIAL4C	-0.615731	4.64e-71
2141	PPIA	0.575569	2.8e-60
2142	PPIB	0.589748	6.51e-64
2143	PPIC	0.582027	6.52e-62
2144	PPIH	0.585084	1.07e-62
2145	PPIL5	0.635571	5.53e-77
2146	PPM1H	-0.537097	2.91e-51
2147	PPM1M	0.653172	1.29e-82
2148	PPP1CA	0.605957	2.71e-68
2149	PPP1CB	0.636496	2.85e-77
2150	PPP1R12B	-0.575803	2.45e-60
2152	PPP1R15A	0.648679	3.84e-81
2153	PPP1R1A	-0.510932	9.17e-46
2154	PPP1R3B	0.675101	3.51e-90
2155	PPP1R3E	-0.555551	1.93e-55
2156	PPP1R3F	-0.553177	6.88e-55
2157	PPP1R9A	-0.554175	4.04e-55
2158	PPP1R9B	-0.591195	2.71e-64
2159	PPP4C	0.600378	9.3e-67
2161	PPT1	0.532966	2.31e-50
2162	PQLC3	0.725581	2.28e-110
2163	PRDM11	-0.593463	6.78e-65
2164	PRDX4	0.660031	6.5e-85
2165	PREB	0.542845	1.55e-52
2166	PRELID2	0.550163	3.41e-54
2167	PRF1	0.675526	2.47e-90
2168	PRG2	0.585507	8.3e-63
2169	PRICKLE3	0.664793	1.52e-86
2170	PRKCA	-0.586273	5.25e-63
2171	PRKCDBP	0.551493	1.69e-54
2172	PRKCE	-0.586552	4.45e-63
2174	PRLHR	-0.636294	3.3e-77
2175	PRMT6	0.553503	5.78e-55
2176	PROCR	0.609474	2.81e-69
2177	PROS1	0.639462	3.38e-78
2179	PRPF6	-0.521974	5.01e-48
2180	PRPS2	0.533735	1.58e-50
2182	PRR24	0.622882	3.8e-73
2183	PRRT1	-0.574071	6.62e-60
2184	PRSS23	0.756665	3.26e-125
2185	PRTG	-0.531782	4.17e-50
2186	PRUNE	0.532238	3.32e-50
2187	PSD2	-0.529185	1.5e-49
2188	PSD	-0.597619	5.21e-66
2189	PSENEN	0.511412	7.34e-46
2191	PSMA1	0.583082	3.5e-62
2192	PSMA2	0.603304	1.47e-67
2193	PSMA3	0.559435	2.36e-56
2194	PSMA5	0.658314	2.48e-84
2195	PSMA7	0.603122	1.65e-67
2196	PSMB2	0.566485	4.83e-58
2197	PSMB3	0.517124	5.06e-47
2198	PSMB4	0.552563	9.55e-55
2199	PSMB8	0.639905	2.45e-78
2200	PSMB9	0.630243	2.37e-75
2201	PSMC2	0.725635	2.16e-110
2202	PSMC4	0.57123	3.34e-59
2203	PSMD12	0.516961	5.47e-47
2204	PSMD8	0.606961	1.42e-68
2205	PSMD9	0.554201	3.98e-55
2206	PSRC1	0.611668	6.73e-70
2207	PSTPIP2	0.583173	3.32e-62
2208	PTCH1	-0.538122	1.73e-51
2209	PTCHD2	-0.647937	6.68e-81
2211	PTGER2	0.588718	1.21e-63
2212	PTGER4	0.693427	5.02e-97
2213	PTGFRN	0.534779	9.35e-51
2214	PTGIR	0.664837	1.47e-86
2216	PTGS1	0.599639	1.48e-66
2218	PTPLAD2	0.582596	4.66e-62
2219	PTPN12	0.634228	1.43e-76
2221	PTPN22	0.772173	1.74e-133
2223	PTPN2	0.7248	5.06e-110
2224	PTPN6	0.602654	2.22e-67
2225	PTPN7	0.743399	1.29e-118
2227	PTPRC	0.591436	2.34e-64
2228	PTPRT	-0.651267	5.48e-82
2229	PTRF	0.612919	2.96e-70
2230	PTTG1	0.574729	4.54e-60
2231	PTX3	0.75065	3.6e-122
2232	PUM2	-0.548784	7.05e-54
2233	PVRL1	-0.569701	7.94e-59
2234	PVRL2	0.591974	1.68e-64
2235	PVRL4	0.515023	1.36e-46
2236	PVT1	0.621513	9.63e-73
[truncated: 847 more rows]

## Sheet: cor_data_sig in CGGA 
	symbol	correlation	pvalue
1	ABCA13	0.500856	2.77145e-45
2	ABCC3	0.720771	4.41822e-112
3	AC004988.1	0.532961	4.13231e-52
4	AC005789.11	0.544414	9.96906e-55
5	AC006132.1	0.501655	1.91201e-45
6	AC007879.7	0.559193	2.93702e-58
7	AC010441.1	0.656046	1.63871e-86
8	AC011899.9	0.609352	1.13793e-71
9	AC017002.1	0.672154	2.88143e-92
10	AC078883.3	0.628349	2.10554e-77
11	AC093818.1	0.523074	6.26277e-50
12	AC145676.2	0.573151	9.25363e-62
13	AC147651.4	0.600751	3.35573e-69
14	ACP5	0.591488	1.26846e-66
15	ACPP	0.612878	1.05033e-72
16	ACTA2	0.625122	2.11478e-76
17	ACTA2-AS1	0.548023	1.42121e-55
18	ACTG2	0.648175	7.94211e-84
19	ACTN1	0.595135	1.25479e-67
20	ADAM12	0.619396	1.18609e-74
21	ADAM8	0.585186	6.4527e-65
22	ADAMTS1	0.543948	1.27976e-54
23	ADAMTS14	0.565807	6.75533e-60
24	ADAMTSL4	0.574808	3.46355e-62
25	ADAP2	0.508149	9.02042e-47
26	ADM	0.697447	4.46228e-102
27	ADPGK	0.567231	2.9644e-60
28	ADPRH	0.594111	2.40902e-67
29	AEBP1	0.508765	6.73033e-47
30	AGAP2-AS1	0.510014	3.70729e-47
31	AHR	0.510272	3.27632e-47
32	AIM1	0.629831	7.23253e-78
33	ALDH3B1	0.617181	5.50639e-74
34	ALOX5	0.503331	8.74768e-46
35	ALOX5AP	0.637305	3.02169e-80
36	ALPK1	0.589551	4.28254e-66
37	AMICA1	0.566886	3.62087e-60
38	ANG	0.67099	7.72366e-92
39	ANGPT2	0.540366	8.6171e-54
40	ANGPTL4	0.643982	1.98672e-82
41	ANPEP	0.731981	2.9174e-117
42	ANTXR2	0.559366	2.6631e-58
43	ANXA1	0.62782	3.07809e-77
44	ANXA2	0.700235	3.19688e-103
45	ANXA2P2	0.681073	1.29937e-95
46	AP000330.8	0.577931	5.3488e-63
47	APOBEC3C	0.596129	6.64173e-68
48	APOBEC3D	0.543872	1.33295e-54
49	APOBEC3F	0.539753	1.19145e-53
50	APOBEC3G	0.600501	3.9487e-69
51	APOBR	0.655973	1.73828e-86
52	APOL1	0.647271	1.59728e-83
53	APOL2	0.544063	1.20307e-54
54	APOL4	0.503648	7.54161e-46
55	APOL6	0.50333	8.7505e-46
56	AQP9	0.746744	1.6931e-124
57	ARHGAP18	0.608208	2.44766e-71
58	ARHGAP30	0.64498	9.28091e-83
59	ARHGAP9	0.502147	1.52057e-45
60	ARID5A	0.580295	1.28381e-63
61	ARL11	0.614045	4.74378e-73
62	ARL4C	0.596605	4.8948e-68
63	ARPC1B	0.585307	5.98635e-65
64	ARPP21	-0.539746	1.19595e-53
65	ASPN	0.521325	1.49607e-49
66	ATF3	0.647728	1.12207e-83
67	ATF5	0.565816	6.71834e-60
68	ATP6V0D2	0.506016	2.47695e-46
69	B3GNT8	0.503609	7.68182e-46
70	B4GALT1	0.652786	2.17147e-85
71	BACE2	0.736403	2.23063e-119
72	BATF	0.644914	9.75532e-83
73	BCAT1	0.516479	1.62833e-48
74	BCL2A1	0.755085	8.19016e-129
75	BCL2L12	0.545582	5.31999e-55
76	BCL3	0.710875	1.02708e-107
77	BDKRB2	0.678383	1.36503e-94
78	BGN	0.53128	9.81819e-52
79	BHLHE40	0.508661	7.07159e-47
80	BIRC3	0.692984	2.8461e-100
81	BST1	0.574514	4.12463e-62
82	BTBD19	0.539894	1.10599e-53
83	C10orf10	0.617064	5.96993e-74
84	C15orf48	0.806627	5.9252e-160
85	C19orf59	0.571204	2.91778e-61
86	C1QA	0.539993	1.04947e-53
87	C1QB	0.507774	1.07795e-46
88	C1QC	0.506654	1.83246e-46
89	C1R	0.728176	1.78875e-115
90	C1RL	0.688508	1.70511e-98
91	C1S	0.652561	2.59182e-85
92	C2	0.680887	1.52959e-95
93	C4orf6	0.59571	8.687e-68
94	C5AR1	0.790489	2.90056e-149
95	C5AR2	0.549119	7.82903e-56
96	C6orf141	0.567079	3.23786e-60
97	C8orf4	0.674116	5.41618e-93
98	CA12	0.596585	4.96031e-68
99	CA9	0.772059	3.72217e-138
100	CABP4	0.535918	8.91126e-53
101	CACNA2D4	0.719251	2.12927e-111
102	CALU	0.503155	9.49668e-46
103	CAPG	0.515678	2.40697e-48
104	CARD16	0.575607	2.15173e-62
105	CASKIN1	-0.509827	4.05378e-47
106	CASP1	0.590877	1.86309e-66
107	CASP4	0.710881	1.02062e-107
108	CASP5	0.592547	6.49742e-67
109	CASP8	0.513053	8.60482e-48
110	CAST	0.536291	7.33728e-53
111	CATSPER1	0.620055	7.4916e-75
112	CAV1	0.692865	3.17825e-100
113	CCDC109B	0.649412	3.04374e-84
114	CCL2	0.671439	5.28406e-92
115	CCL20	0.742031	3.9125e-122
116	CCL26	0.591725	1.09222e-66
117	CCL5	0.591758	1.07005e-66
118	CCL8	0.590486	2.38326e-66
119	CCR1	0.576966	9.54532e-63
120	CCR2	0.588873	6.54321e-66
121	CCR5	0.694656	6.05427e-101
122	CCR7	0.565355	8.76472e-60
123	CCRL2	0.602781	8.90524e-70
124	CD109	0.538956	1.81427e-53
125	CD14	0.694562	6.60767e-101
126	CD151	0.536887	5.37477e-53
127	CD163	0.786228	1.34373e-146
128	CD180	0.54407	1.19879e-54
129	CD1D	0.563714	2.24844e-59
130	CD2	0.564705	1.27388e-59
131	CD248	0.600462	4.05111e-69
132	CD274	0.579954	1.57766e-63
133	CD276	0.599009	1.04015e-68
134	CD28	0.561914	6.28471e-59
135	CD300A	0.687984	2.73979e-98
136	CD300C	0.648675	5.39278e-84
137	CD300E	0.690818	2.0818e-99
138	CD300LB	0.636505	5.46855e-80
139	CD300LF	0.565541	7.87446e-60
140	CD36	0.524573	2.95708e-50
141	CD3D	0.527486	6.80143e-51
142	CD3E	0.555161	2.8106e-57
143	CD4	0.565268	9.21587e-60
144	CD40	0.54273	2.45379e-54
145	CD44	0.680855	1.57357e-95
146	CD48	0.611882	2.06471e-72
147	CD52	0.547049	2.40998e-55
148	CD58	0.561104	9.96231e-59
149	CD68	0.60622	9.20489e-71
150	CD69	0.529762	2.13686e-51
151	CD70	0.512883	9.34053e-48
152	CD72	0.503645	7.55211e-46
153	CD74	0.545315	6.14347e-55
154	CD80	0.588216	9.85721e-66
155	CD86	0.559629	2.29576e-58
156	CD93	0.618172	2.77413e-74
157	CD96	0.553356	7.64659e-57
158	CD97	0.59076	2.00598e-66
159	CD99P1	0.554405	4.27581e-57
160	CDCP1	0.767215	2.0793e-135
161	CDH20	-0.51006	3.62687e-47
162	CDKN1A	0.502197	1.48518e-45
163	CEACAM4	0.512686	1.02735e-47
164	CEBPB	0.640799	2.21452e-81
165	CEBPD	0.623912	4.98674e-76
166	CELSR1	0.551377	2.27575e-56
167	CFI	0.631278	2.534e-78
168	CFLAR	0.615308	1.9992e-73
169	CHI3L1	0.716739	2.79987e-110
170	CHI3L2	0.656939	8.03242e-87
171	CHPF2	0.571832	2.01606e-61
172	CHRDL2	0.597044	3.6939e-68
173	CHRNA9	0.533156	3.73762e-52
174	CIITA	0.581904	4.82491e-64
175	CISH	0.671227	6.31884e-92
176	CLCF1	0.795492	1.78712e-152
177	CLDN23	0.514369	4.54948e-48
178	CLDN7	0.559929	1.93815e-58
179	CLEC12A	0.593592	3.35164e-67
180	CLEC2B	0.625714	1.38734e-76
181	CLEC5A	0.794132	1.35993e-151
182	CLEC7A	0.608143	2.5573e-71
183	CLIC1	0.657328	5.88304e-87
184	CMTM7	0.532982	4.0882e-52
185	CNN1	0.505756	2.80128e-46
186	CNN2	0.540745	7.04761e-54
187	COL12A1	0.530198	1.70925e-51
188	COL13A1	0.545132	6.77903e-55
189	COL15A1	0.560649	1.28918e-58
190	COL1A1	0.695779	2.12741e-101
191	COL1A2	0.673546	8.81618e-93
192	COL3A1	0.662478	9.10838e-89
193	COL4A1	0.573287	8.54245e-62
194	COL4A2	0.582117	4.23697e-64
195	COL5A1	0.676181	9.19482e-94
196	COL5A2	0.576701	1.11886e-62
197	COL6A2	0.661482	2.05415e-88
198	COL6A3	0.668937	4.34701e-91
199	COL8A1	0.566796	3.81406e-60
200	COLGALT1	0.555576	2.23012e-57
201	CP	0.637059	3.62733e-80
202	CPA4	0.598594	1.3598e-68
203	CPVL	0.541253	5.38497e-54
204	CR1	0.548706	9.80386e-56
205	CSF1	0.503456	8.24955e-46
206	CSF2RB	0.58596	3.99894e-65
207	CSF3	0.543868	1.33542e-54
208	CST7	0.621891	2.07229e-75
209	CSTA	0.742978	1.32329e-122
210	CTA-384D8.34	0.503797	7.03366e-46
211	CTA-384D8.35	0.525329	2.02185e-50
212	CTB-61M7.2	0.617899	3.35181e-74
213	CTBS	0.517044	1.23518e-48
214	CTD-2127H9.1	0.638319	1.42034e-80
215	CTD-2587H19.1	0.564658	1.30884e-59
216	CTHRC1	0.513868	5.80056e-48
217	CTSB	0.67973	4.2195e-95
218	CTSC	0.674555	3.72105e-93
219	CTSL	0.561749	6.90497e-59
220	CTSS	0.550336	4.026e-56
221	CTSZ	0.655752	2.07168e-86
222	CXCL1	0.647524	1.31399e-83
223	CXCL10	0.575809	1.90813e-62
224	CXCL3	0.544839	7.93341e-55
225	CXCL6	0.598338	1.60512e-68
226	CXCR4	0.590507	2.35199e-66
227	CXCR6	0.531277	9.8343e-52
228	CYP19A1	0.64242	6.50833e-82
229	CYP2S1	0.56053	1.37897e-58
230	CYR61	0.62041	5.84885e-75
231	CYTH4	0.556885	1.07398e-57
232	CYTIP	0.710314	1.79317e-107
233	DAPP1	0.511804	1.57087e-47
234	DCBLD2	0.538072	2.88689e-53
235	DENND2D	0.645266	7.45655e-83
236	DNAJB1	0.562739	3.92819e-59
237	DOK2	0.709891	2.72673e-107
238	DOK3	0.680395	2.35641e-95
239	DPP4	0.540674	7.32038e-54
240	DPYD	0.584959	7.41891e-65
241	DTX3L	0.541806	4.01443e-54
242	DUSP1	0.518888	4.99395e-49
243	DUSP5	0.559401	2.611e-58
244	DYRK3	0.613591	6.46688e-73
245	ECE1	0.591078	1.64239e-66
246	EDEM2	0.505436	3.25618e-46
247	EGFL6	0.562484	4.54211e-59
248	EHD2	0.503813	6.98195e-46
249	EHD4	0.538267	2.60672e-53
250	ELF4	0.619394	1.18742e-74
251	ELFN2	-0.553962	5.46721e-57
252	ELK3	0.51787	8.23773e-49
253	EMILIN1	0.567696	2.26315e-60
254	EMILIN2	0.613027	9.49256e-73
255	EMP1	0.568917	1.11231e-60
256	EMP3	0.636718	4.67105e-80
257	EMR1	0.676784	5.46262e-94
258	EMR2	0.653598	1.14442e-85
259	EPHA1	0.500252	3.66582e-45
260	ERO1L	0.590214	2.82639e-66
261	ESM1	0.637818	2.06317e-80
262	ETV6	0.52187	1.14143e-49
263	ETV7	0.528682	3.70488e-51
264	EVA1A	0.563618	2.37558e-59
265	EXOC3L2	0.564813	1.19727e-59
266	F13A1	0.682229	4.69143e-96
267	FAM109B	0.532863	4.34869e-52
268	FAM114A1	0.631405	2.31134e-78
269	FAM115C	0.680597	1.97405e-95
270	FAM129A	0.60462	2.65539e-70
271	FAM129B	0.578981	2.84258e-63
272	FAM20A	0.695458	2.87106e-101
273	FAM20C	0.65008	1.8082e-84
274	FAM26E	0.51332	7.56164e-48
275	FAM26F	0.576843	1.02792e-62
276	FAM46A	0.600576	3.76014e-69
277	FAM46B	0.589894	3.45416e-66
278	FAM47E-STBD1	0.536378	7.01187e-53
279	FAM78B	0.544991	7.31299e-55
280	FAM83G	0.511349	1.95521e-47
281	FAS	0.54583	4.65564e-55
282	FBLIM1	0.573322	8.36711e-62
283	FBP1	0.636731	4.62499e-80
284	FBXO32	0.506049	2.43967e-46
285	FCGBP	0.676588	6.47349e-94
286	FCGR2A	0.71904	2.64695e-111
287	FCGR2B	0.781249	1.46906e-143
288	FCGR2C	0.62285	1.05579e-75
289	FCGR3A	0.662781	7.1113e-89
290	FCN1	0.57824	4.44196e-63
291	FER1L4	0.584408	1.04127e-64
292	FERMT3	0.573479	7.62135e-62
293	FES	0.609974	7.48829e-72
294	FGR	0.596686	4.64802e-68
295	FKBP9	0.553902	5.65082e-57
296	FLNA	0.518384	6.402e-49
297	FLNC	0.534046	2.35789e-52
298	FMOD	0.504453	5.17152e-46
299	FN1	0.658835	1.75261e-87
300	FNDC3B	0.556798	1.12751e-57
301	FOSL1	0.747603	6.19005e-125
302	FOSL2	0.675825	1.24988e-93
303	FPR1	0.652765	2.20703e-85
304	FPR2	0.652935	1.93044e-85
305	FPR3	0.651842	4.56112e-85
306	FSTL1	0.553491	7.09757e-57
307	FUCA1	0.514998	3.35177e-48
308	FZD5	0.53694	5.22574e-53
309	G0S2	0.724724	7.04665e-114
310	GABRB3	-0.506257	2.21121e-46
311	GADD45A	0.546079	4.06896e-55
312	GADD45B	0.560594	1.33043e-58
313	GALM	0.571333	2.70439e-61
314	GALNT2	0.507889	1.02086e-46
315	GALNT5	0.578455	3.90198e-63
316	GAPT	0.528984	3.17694e-51
317	GBE1	0.571308	2.74452e-61
318	GBGT1	0.526419	1.16696e-50
319	GBP1	0.631432	2.26531e-78
320	GBP2	0.673811	7.02894e-93
321	GBP3	0.529206	2.83709e-51
322	GBP5	0.634941	1.73724e-79
323	GCH1	0.519456	3.77379e-49
324	GCNT1	0.572582	1.2954e-61
325	GDF15	0.65735	5.78202e-87
326	GLIPR1	0.613436	7.18726e-73
327	GNA15	0.625855	1.25549e-76
328	GNS	0.525334	2.0171e-50
329	GPNMB	0.617238	5.29556e-74
330	GPR132	0.612253	1.60588e-72
331	GPR183	0.596898	4.05651e-68
332	GPR65	0.668814	4.81519e-91
333	GPR82	0.51748	9.97885e-49
334	GPR84	0.733393	6.22101e-118
335	GPRC5A	0.685255	3.18722e-97
336	GPX8	0.67559	1.5304e-93
337	GRN	0.509123	5.67328e-47
338	GS1-600G8.5	0.567624	2.35952e-60
339	GYS1	0.505958	2.5463e-46
340	GZMA	0.56402	1.88739e-59
341	GZMB	0.563603	2.3961e-59
342	HAMP	0.57666	1.14682e-62
343	HAVCR2	0.529133	2.94542e-51
344	HBEGF	0.564829	1.18644e-59
345	HCK	0.578445	3.92506e-63
346	HCLS1	0.581642	5.66162e-64
347	HCP5	0.509687	4.33387e-47
348	HEXB	0.507903	1.0138e-46
349	HFE	0.501491	2.06376e-45
350	HGF	0.508052	9.44559e-47
351	HILPDA	0.647996	9.12015e-84
352	HK2	0.626814	6.33089e-77
353	HK3	0.766193	7.74646e-135
354	HLA-DMA	0.516524	1.59324e-48
355	HLA-DMB	0.534102	2.29112e-52
356	HLA-DOA	0.55259	1.16751e-56
357	HLA-DRA	0.533428	3.24697e-52
358	HLX	0.593071	4.66348e-67
359	HMOX1	0.728531	1.22119e-115
360	HOXB6	0.516906	1.32127e-48
361	HOXB7	0.503041	1.00181e-45
362	HRH1	0.564577	1.37099e-59
363	HSD3B7	0.7012	1.27531e-103
364	HSPA6	0.801717	1.34702e-156
365	HSPA7	0.670468	1.20011e-91
366	HSPG2	0.594225	2.24028e-67
367	HTRA3	0.555096	2.91335e-57
368	IBSP	0.69182	8.3115e-100
369	ICAM1	0.76873	2.92334e-136
370	IER3	0.535193	1.30024e-52
371	IER5L	0.508463	7.77115e-47
372	IFI30	0.730372	1.67646e-116
373	IFNGR2	0.572104	1.71718e-61
374	IGFBP2	0.637454	2.7044e-80
375	IGFBP3	0.695646	2.40743e-101
376	IGFBP5	0.50939	4.99498e-47
377	IGHA1	0.551007	2.7881e-56
378	IGHA2	0.520816	1.92669e-49
379	IGHG1	0.525058	2.31669e-50
380	IGHG2	0.550257	4.20418e-56
381	IGHM	0.521587	1.31377e-49
382	IGKC	0.53254	5.13507e-52
383	IGLC1	0.505685	2.89596e-46
384	IGLC2	0.523547	4.94282e-50
385	IGLC3	0.532104	6.42899e-52
386	IKBIP	0.58272	2.93254e-64
387	IKBKE	0.553456	7.23354e-57
388	IL10	0.615334	1.96305e-73
389	IL10RA	0.620819	4.39395e-75
390	IL15	0.569223	9.3077e-61
391	IL15RA	0.572909	1.06787e-61
392	IL1A	0.508318	8.32593e-47
393	IL1B	0.521932	1.10655e-49
394	IL1R1	0.618013	3.09803e-74
395	IL1R2	0.622569	1.28697e-75
396	IL1RN	0.751282	7.98566e-127
397	IL2RA	0.73099	8.57284e-117
398	IL2RB	0.530131	1.7697e-51
399	IL2RG	0.606879	5.93935e-71
400	IL4I1	0.754239	2.28657e-128
401	IL4R	0.63216	1.33335e-78
402	IL6	0.704491	5.39139e-105
403	IL7R	0.651673	5.20662e-85
404	IL8	0.81631	7.26568e-167
405	IQGAP1	0.54212	3.39615e-54
406	IRF1	0.703738	1.11563e-104
407	ISG20	0.630846	3.46783e-78
408	ITGA1	0.561866	6.4577e-59
409	ITGA3	0.602367	1.16804e-69
410	ITGA5	0.759503	3.60136e-131
411	ITGAM	0.541353	5.10508e-54
412	ITGB1	0.502882	1.07898e-45
413	ITGB2	0.531315	9.64559e-52
414	ITGB7	0.552338	1.34115e-56
415	ITK	0.535512	1.10119e-52
416	ITPKC	0.622126	1.75696e-75
417	ITPRIP	0.589409	4.68097e-66
418	JAK3	0.585012	7.18133e-65
419	JPH3	-0.522078	1.02921e-49
420	JUN	0.546064	4.10278e-55
421	JUNB	0.611181	3.31781e-72
422	KCNE3	0.55337	7.5858e-57
423	KCNE4	0.5251	2.26888e-50
424	KCNIP2	-0.52161	1.29861e-49
425	KCNIP3	-0.562898	3.58667e-59
426	KCNJ15	0.515891	2.16947e-48
427	KCNN4	0.559158	2.996e-58
428	KCNQ1	0.50497	4.05482e-46
429	KDELR3	0.610206	6.40671e-72
430	KIAA0040	0.610652	4.74203e-72
431	KLHDC7B	0.588988	6.08891e-66
432	KLRB1	0.541242	5.41583e-54
433	KMO	0.669433	2.86678e-91
434	KRT7	0.621451	2.82203e-75
435	KYNU	0.744394	2.59186e-123
436	LAIR1	0.622918	1.00608e-75
437	LAMB1	0.61512	2.27319e-73
438	LAMC1	0.580413	1.19474e-63
439	LAPTM5	0.507612	1.16421e-46
440	LBP	0.533629	2.92663e-52
441	LBX2-AS1	0.528061	5.08081e-51
442	LCK	0.520538	2.21092e-49
443	LCP1	0.638982	8.6564e-81
444	LCP2	0.563334	2.79464e-59
445	LCTL	0.570235	5.14912e-61
446	LDHA	0.554291	4.55701e-57
447	LEPRE1	0.545011	7.23154e-55
448	LEPREL1	0.568386	1.51562e-60
449	LGALS1	0.512569	1.08665e-47
450	LGALS3	0.634205	2.9854e-79
451	LGALS3BP	0.565238	9.37238e-60
452	LHFPL2	0.561845	6.53655e-59
453	LIF	0.778352	7.91764e-142
454	LILRA5	0.71253	1.96914e-108
455	LILRA6	0.75604	2.56119e-129
456	LILRB2	0.652619	2.47497e-85
457	LILRB3	0.743674	5.94561e-123
458	LINC00152	0.595446	1.02847e-67
459	LINC00346	0.539694	1.22916e-53
460	LINC00601	0.50523	3.58885e-46
461	LINC01057	0.533531	3.0788e-52
462	LOX	0.77638	1.15363e-140
463	LOXL1	0.600782	3.28864e-69
464	LOXL1-AS1	0.504378	5.35614e-46
465	LOXL2	0.678133	1.6975e-94
466	LRG1	0.57887	3.03962e-63
467	LRRC25	0.729134	6.3883e-116
468	LRRN4CL	0.600342	4.38022e-69
469	LTBP2	0.591994	9.21696e-67
470	LTBR	0.521789	1.18847e-49
471	LTF	0.657045	7.38035e-87
472	LUCAT1	0.746626	1.94137e-124
473	LUM	0.609837	8.21376e-72
474	LY96	0.612762	1.13661e-72
475	LYN	0.508206	8.7791e-47
476	LYZ	0.631968	1.53425e-78
477	MAFF	0.671931	3.48179e-92
478	MAP2K3	0.570953	3.38045e-61
479	MAP3K7CL	0.586076	3.72354e-65
480	MAP3K8	0.620815	4.40536e-75
481	MAPK13	0.661467	2.07778e-88
482	MARCO	0.637234	3.18567e-80
483	MB21D1	0.50214	1.52525e-45
484	MEDAG	0.581115	7.80151e-64
485	METRNL	0.539191	1.60279e-53
486	METTL7B	0.552529	1.20716e-56
487	MGAT1	0.550725	3.25413e-56
488	MIR155HG	0.589946	3.34458e-66
489	MIR210HG	0.588835	6.70355e-66
490	MIR22HG	0.53917	1.62048e-53
491	MIR24-2	0.527816	5.75395e-51
492	MIR4435-1HG	0.646177	3.70602e-83
493	MLKL	0.611338	2.98347e-72
494	MMAA	0.518607	5.73688e-49
495	MMD2	-0.545677	5.05405e-55
496	MMP1	0.576789	1.06175e-62
497	MMP11	0.582419	3.52441e-64
498	MMP14	0.641911	9.57089e-82
499	MMP19	0.760404	1.17428e-131
500	MMP7	0.687858	3.06896e-98
501	MMP9	0.633251	6.01104e-79
502	MPZL2	0.596453	5.39691e-68
503	MPZL3	0.536589	6.27875e-53
504	MR1	0.5292	2.84594e-51
505	MRC2	0.61265	1.22616e-72
506	MS4A4A	0.609179	1.27771e-71
507	MS4A6A	0.624411	3.5024e-76
508	MS4A7	0.527893	5.53372e-51
509	MSN	0.575536	2.24504e-62
510	MSR1	0.730335	1.7459e-116
511	MVP	0.613363	7.55246e-73
512	MX2	0.551737	1.86674e-56
513	MXRA5	0.595394	1.06302e-67
514	MYBPH	0.615834	1.393e-73
515	MYD88	0.504087	6.1385e-46
516	MYL12A	0.529785	2.11105e-51
517	MYL4	0.536435	6.80675e-53
518	MYL9	0.525849	1.55626e-50
519	MYO1C	0.57347	7.66461e-62
520	MYO1F	0.558952	3.36362e-58
521	MYO1G	0.795393	2.07237e-152
522	MYOF	0.62234	1.51157e-75
523	NABP1	0.591386	1.35256e-66
524	NAMPT	0.721938	1.31242e-112
525	NAMPTL	0.660734	3.77282e-88
526	NCF1	0.577557	6.69804e-63
527	NCF1B	0.568317	1.57809e-60
528	NCF1C	0.616149	1.12198e-73
529	NCF2	0.609991	7.40508e-72
530	NCF4	0.585733	4.60315e-65
531	NCKAP1L	0.545451	5.70796e-55
532	NEK6	0.545091	6.93027e-55
533	NFAM1	0.638015	1.78069e-80
534	NFKB2	0.546073	4.08311e-55
535	NFKBIZ	0.608101	2.6303e-71
536	NLRC4	0.610001	7.35531e-72
537	NMI	0.539228	1.57179e-53
538	NNMT	0.705987	1.26167e-105
539	NOD1	0.54483	7.97065e-55
540	NOX4	0.537314	4.29656e-53
541	NRP1	0.612919	1.02151e-72
542	NRXN1	-0.506026	2.46629e-46
543	NSG2	-0.517638	9.23459e-49
544	NUAK2	0.680912	1.49609e-95
545	NXF3	0.508428	7.90122e-47
546	OASL	0.550453	3.77779e-56
547	OLFML2B	0.582822	2.75473e-64
548	OLFML3	0.520244	2.5578e-49
549	OR2I1P	0.527316	7.41283e-51
550	OR51E1	0.567502	2.53354e-60
551	OSCAR	0.612056	1.83529e-72
552	OSM	0.717637	1.11793e-110
553	OSMR	0.634967	1.7038e-79
554	P2RY6	0.604936	2.15588e-70
555	P2RY8	0.519473	3.74236e-49
556	P4HA2	0.584309	1.10679e-64
557	P4HA3	0.604483	2.90688e-70
558	PARP15	0.524446	3.15092e-50
559	PARVG	0.540874	6.58229e-54
560	PCOLCE	0.512073	1.37998e-47
561	PDCD1	0.505068	3.87195e-46
562	PDCD1LG2	0.662051	1.29097e-88
563	PDE6G	0.503755	7.17196e-46
564	PDIA3	0.52934	2.64971e-51
565	PDIA4	0.555779	1.99174e-57
566	PDIA5	0.601551	1.99261e-69
567	PDK1	0.54783	1.57781e-55
568	PDK3	0.616053	1.19799e-73
569	PDLIM1	0.603624	5.11954e-70
570	PDPN	0.684495	6.27846e-97
571	PDZK1IP1	0.581462	6.3154e-64
572	PFKFB4	0.506384	2.0819e-46
573	PHLDA2	0.582856	2.69835e-64
574	PI3	0.813528	7.73017e-165
575	PIK3AP1	0.540176	9.52662e-54
576	PIK3R5	0.510374	3.12052e-47
577	PIK3R6	0.515124	3.15257e-48
578	PIM1	0.650564	1.23985e-84
579	PLA2G2A	0.710218	1.97141e-107
580	PLAU	0.752844	1.22883e-127
581	PLAUR	0.835146	1.46606e-181
582	PLB1	0.592368	7.28004e-67
583	PLBD1	0.669198	3.49044e-91
584	PLEK	0.585427	5.55883e-65
585	PLEK2	0.711855	3.86957e-108
586	PLEKHA4	0.522648	7.74731e-50
587	PLEKHN1	0.50183	1.76221e-45
588	PLIN2	0.71053	1.44663e-107
589	PLK3	0.6723	2.54629e-92
590	PLOD1	0.624446	3.4157e-76
591	PLOD2	0.530299	1.62377e-51
592	PLP2	0.671771	3.98851e-92
593	PLSCR1	0.519402	3.87588e-49
594	PLVAP	0.575263	2.64184e-62
595	PODNL1	0.52423	3.51155e-50
596	POSTN	0.570537	4.31527e-61
597	PPIC	0.518961	4.81774e-49
598	PPP1R15A	0.661718	1.69449e-88
599	PPP1R3B	0.636667	4.84998e-80
600	PRF1	0.674696	3.29773e-93
601	PRICKLE3	0.544152	1.14736e-54
602	PROS1	0.53504	1.40806e-52
603	PRSS23	0.653091	1.70712e-85
604	PTGER4	0.542563	2.6817e-54
605	PTGES3P1	0.591549	1.22077e-66
606	PTGIR	0.582826	2.74762e-64
607	PTGS1	0.563206	3.00783e-59
608	PTPN22	0.704043	8.31446e-105
609	PTPN7	0.669927	1.89242e-91
610	PTRF	0.639946	4.20221e-81
611	PTX3	0.763373	2.81826e-133
612	PYGL	0.681141	1.22355e-95
613	RAB20	0.585832	4.3289e-65
614	RAB27A	0.611832	2.13578e-72
615	RAB32	0.576307	1.41704e-62
616	RAB38	0.626397	8.52554e-77
617	RAB42	0.716611	3.18986e-110
618	RAC2	0.640176	3.53619e-81
619	RARRES1	0.560144	1.716e-58
620	RASGRP4	0.518365	6.46096e-49
621	RBM47	0.605084	1.95487e-70
622	RBMS1	0.518753	5.339e-49
623	RCAN1	0.601034	2.79027e-69
624	RDH10	0.678381	1.36793e-94
625	RELB	0.627241	4.66454e-77
626	RETN	0.602087	1.40318e-69
627	RGS1	0.545641	5.1538e-55
628	RGS16	0.639585	5.51048e-81
629	RGS2	0.52252	8.25541e-50
630	RHOH	0.580645	1.03829e-63
631	RIPK3	0.566635	4.18616e-60
632	RNASE2	0.688882	1.21497e-98
633	RNASE4	0.590288	2.6991e-66
634	RND3	0.503878	6.77017e-46
635	RNF135	0.54815	1.32614e-55
636	RNF144B	0.527564	6.53913e-51
637	RP1-102K2.8	0.619953	8.04831e-75
638	RP11-1008C21.1	0.614236	4.16462e-73
639	RP11-121A8.1	0.51453	4.20825e-48
640	RP11-155G14.5	0.536898	5.34213e-53
641	RP11-155G14.6	0.527082	8.34825e-51
642	RP11-219G17.4	0.505216	3.6114e-46
643	RP11-283G6.4	0.518078	7.43786e-49
644	RP11-290F20.3	0.802938	2.01135e-157
645	RP11-327F22.2	0.501966	1.6541e-45
646	RP11-342M1.3	0.508619	7.2154e-47
647	RP11-524D16__A.3	0.543979	1.25835e-54
648	RP11-54A9.1	0.526879	9.2501e-51
649	RP11-61L23.2	0.71891	3.02443e-111
650	RP11-63P12.6	0.535179	1.30954e-52
651	RP11-680A11.5	0.548456	1.12294e-55
652	RP11-806H10.4	0.733914	3.50904e-118
653	RP11-838N2.4	0.6807	1.80208e-95
654	RP11-986E7.7	0.570284	5.00567e-61
655	RP3-340N1.2	0.545862	4.57579e-55
656	RP3-393E18.2	0.58431	1.10604e-64
657	RP4-647J21.1	0.533397	3.29997e-52
658	RP5-1021I20.2	0.604097	3.74884e-70
659	RPS6KA1	0.517468	1.00342e-48
660	RRBP1	0.502334	1.39372e-45
661	RUNX1	0.706693	6.33425e-106
662	RUNX2	0.540206	9.37621e-54
663	S100A10	0.507185	1.42567e-46
664	S100A11	0.58393	1.39684e-64
665	S100A4	0.681804	6.82594e-96
666	S100A8	0.713122	1.08723e-108
667	S100A9	0.73252	1.61872e-117
668	SAA1	0.744856	1.51977e-123
669	SAA2	0.744157	3.41018e-123
670	SAA4	0.537119	4.75848e-53
671	SASH3	0.581346	6.78087e-64
672	SAT1	0.533143	3.763e-52
673	SBNO2	0.602857	8.47166e-70
674	SCIMP	0.569146	9.73372e-61
675	SCIN	0.521965	1.08837e-49
676	SCRT1	-0.504708	4.58665e-46
677	SDC1	0.624885	2.50186e-76
678	SEC24D	0.547112	2.32819e-55
679	SECTM1	0.645509	6.18727e-83
680	SEMA3F	0.577212	8.24098e-63
681	SERPINA1	0.727169	5.25057e-115
682	SERPINA3	0.604562	2.75911e-70
683	SERPINA5	0.553268	8.0259e-57
684	SERPINB1	0.574435	4.32319e-62
685	SERPINB8	0.676331	8.07605e-94
686	SERPINE1	0.796256	5.6719e-153
687	SERPING1	0.579218	2.46355e-63
688	SERPINH1	0.661078	2.85288e-88
689	SERTAD1	0.593711	3.10786e-67
690	SERTAD3	0.56085	1.15071e-58
691	SH2D2A	0.663766	3.17137e-89
692	SH2D4A	0.515227	2.99913e-48
693	SH3D21	0.626878	6.04806e-77
694	SHC1	0.548631	1.0208e-55
695	SIGLEC7	0.717842	9.05992e-111
696	SIGLEC9	0.751742	4.6061e-127
697	SIT1	0.539835	1.14066e-53
698	SLA	0.601985	1.49975e-69
699	SLAMF1	0.553444	7.28412e-57
700	SLAMF6	0.536064	8.25969e-53
701	SLAMF7	0.516177	1.88726e-48
702	SLAMF8	0.720004	9.78249e-112
703	SLAMF9	0.776126	1.6256e-140
704	SLC10A3	0.612795	1.11171e-72
705	SLC11A1	0.727176	5.21083e-115
706	SLC16A3	0.808418	3.34215e-161
707	SLC17A9	0.547347	2.05076e-55
708	SLC1A5	0.563936	1.98063e-59
709	SLC25A19	0.534415	1.94744e-52
710	SLC25A24	0.557757	6.58646e-58
711	SLC39A1	0.519658	3.41669e-49
712	SLC39A14	0.508352	8.19131e-47
713	SLC39A8	0.592146	8.37263e-67
714	SLC43A3	0.616534	8.60745e-74
715	SLC47A2	0.520207	2.6046e-49
716	SLC6A6	0.554737	3.55662e-57
717	SLC7A7	0.628346	2.10976e-77
718	SLN	0.502241	1.45534e-45
719	SLPI	0.571587	2.32952e-61
720	SNAI1	0.643876	2.15405e-82
721	SNAI2	0.501803	1.78492e-45
722	SNX20	0.663118	5.39575e-89
723	SOAT1	0.503164	9.46025e-46
724	SOCS1	0.605885	1.14986e-70
725	SOCS3	0.753591	5.00186e-128
726	SOD2	0.745954	4.25184e-124
727	SP100	0.655061	3.5898e-86
728	SP140	0.583604	1.7069e-64
729	SP140L	0.594106	2.41729e-67
730	SP6	0.531616	8.26457e-52
731	SPAG4	0.695902	1.89638e-101
732	SPHK1	0.54118	5.59597e-54
733	SPINT1	0.587427	1.61069e-65
734	SPOCD1	0.76501	3.51886e-134
735	SPON2	0.539216	1.58137e-53
736	SPP1	0.609494	1.03432e-71
737	SPPL2A	0.560376	1.50519e-58
738	SQRDL	0.659513	1.01394e-87
739	SQSTM1	0.534854	1.55105e-52
740	SRGN	0.540824	6.75881e-54
741	SRPX2	0.753496	5.60455e-128
742	ST14	0.758034	2.21711e-130
743	ST8SIA4	0.60525	1.75157e-70
744	STAB1	0.515384	2.77813e-48
745	STAT5A	0.516634	1.50971e-48
746	STC1	0.715562	9.26489e-110
747	STEAP3	0.693875	1.249e-100
748	STK40	0.585973	3.96838e-65
749	STX11	0.588794	6.87384e-66
750	SUMF1	0.569949	6.08786e-61
751	SUSD2	0.648105	8.38249e-84
752	SYDE1	0.562931	3.52016e-59
753	SYK	0.53147	8.90561e-52
754	SYT15	-0.518181	7.07259e-49
755	SYTL3	0.578745	3.27669e-63
756	TAGLN	0.629181	1.15656e-77
757	TAGLN2	0.636226	6.72774e-80
758	TAPSAR1	0.502871	1.08481e-45
759	TBC1D10C	0.555941	1.81986e-57
760	TBX19	0.513216	7.95156e-48
761	TC2N	0.508087	9.29036e-47
762	TCIRG1	0.509821	4.06511e-47
763	TDO2	0.567599	2.39396e-60
764	TEAD3	0.54002	1.03485e-53
765	TEAD4	0.644144	1.75601e-82
766	TES	0.597495	2.76318e-68
767	TFEC	0.536172	7.80571e-53
768	TFPI2	0.570144	5.43321e-61
769	TGFB1I1	0.506977	1.57305e-46
770	TGFBI	0.700721	2.01382e-103
771	TGIF1	0.537927	3.1163e-53
772	THBD	0.765126	3.0375e-134
773	THBS1	0.649519	2.79893e-84
774	THEMIS2	0.608624	1.85308e-71
775	TICAM2	0.570705	3.91101e-61
776	TIMP1	0.668185	8.15358e-91
777	TLR2	0.630859	3.43421e-78
778	TLR8	0.544377	1.01697e-54
779	TMEM140	0.53441	1.95226e-52
780	TMEM150B	0.588725	7.17894e-66
781	TMEM151B	-0.500716	2.95751e-45
782	TMEM176A	0.508181	8.88356e-47
783	TMEM176B	0.585251	6.19808e-65
784	TMEM217	0.528713	3.64803e-51
785	TMEM255B	0.557284	8.58912e-58
786	TMEM37	0.574068	5.37526e-62
787	TMEM71	0.570169	5.35169e-61
788	TNC	0.572933	1.05278e-61
789	TNFAIP2	0.558715	3.84411e-58
790	TNFAIP3	0.614181	4.32166e-73
791	TNFAIP6	0.60657	7.29534e-71
792	TNFAIP8	0.716175	4.96923e-110
793	TNFRSF10C	0.542632	2.58557e-54
794	TNFRSF10D	0.593761	3.00981e-67
795	TNFRSF11A	0.533354	3.37337e-52
796	TNFRSF12A	0.693912	1.20682e-100
797	TNFRSF1A	0.643235	3.50944e-82
798	TNFRSF1B	0.6578	4.03053e-87
799	TNFSF14	0.60075	3.3577e-69
800	TOR4A	0.573218	8.89569e-62
801	TPM4	0.507642	1.14795e-46
802	TPRG1	0.592367	7.28243e-67
803	TRAC	0.509181	5.5187e-47
804	TREM1	1	0
805	TREML3P	0.71279	1.51737e-108
806	TRIM21	0.57399	5.63113e-62
807	TRIM38	0.578435	3.9493e-63
808	TRIP6	0.512243	1.27173e-47
809	TRPV4	0.563812	2.12669e-59
810	TSLP	0.51049	2.95173e-47
811	TUB	-0.502472	1.30655e-45
812	TUBA1C	0.662159	1.18214e-88
813	TUBB6	0.578783	3.20305e-63
814	TYMP	0.592015	9.09867e-67
815	UBD	0.596903	4.04354e-68
816	ULBP2	0.511737	1.6222e-47
817	UPP1	0.510679	2.69715e-47
818	USP30-AS1	0.707093	4.28548e-106
819	UTS2	0.544198	1.11895e-54
820	VAMP8	0.50927	5.28843e-47
821	VASN	0.598499	1.44633e-68
822	VASP	0.650853	9.89441e-85
823	VAV1	0.508276	8.49362e-47
824	VDR	0.699185	8.65672e-103
825	VEGFA	0.622284	1.57283e-75
826	VENTX	0.547364	2.0317e-55
827	VIM	0.622355	1.49621e-75
828	VMP1	0.616329	9.90664e-74
829	VNN1	0.526664	1.03127e-50
830	VNN2	0.637075	3.58516e-80
831	VNN3	0.525753	1.63332e-50
832	VSIG4	0.570615	4.12165e-61
833	WBP1LP2	0.515235	2.98693e-48
834	WIPI1	0.588035	1.10361e-65
835	WWTR1	0.518159	7.1488e-49
836	YBX3	0.582542	3.26888e-64
837	ZBTB42	0.550189	4.36412e-56
838	ZC3H12A	0.676271	8.50525e-94
839	ZDHHC12	0.509436	4.88589e-47
840	ZDHHC22	-0.506437	2.03032e-46
841	ZFP36	0.544208	1.11301e-54
